# Supplementary material for: Correlation Analysis between Dietary Intake of Tyrosols and Their Food Sources and Urinary Excretion of Tyrosol and Hydroxytyrosol in a European Population
Source: Antioxidants (Basel). 2023 Mar 14;12(3):715. doi: 10.3390/antiox12030715 (PMC10044744; doi:10.3390/antiox12030715)
Supplement: Supplementary file 1 [file antioxidants-12-00715-s001.zip › Table S1.xlsx]

## Sheet: Supplementary Table S1
Table S1. Distribution of acute dietary intake of tyrosols and food sources among three countries of the EPIC study.
		France		Italy		Germany
		Na/nb	Median (P10, P90)	Na/nb	Median (P10, P90)	Na/nb	Median (P10, P90)	pc
Dietary tyrosols, mg/d	Tyrosol	67/4	3.30 (0.14, 28.0)	175/2	4.31 (0.43, 38.8)	177/28	1.19 (0.00, 15.1)	0.05
	Hydroxytyrosol	67/7	1.31 (0.00, 5.24)	175/2	2.20 (0.30, 13.4)	177/55	0.01 (0.00, 3.54)	< 0.01
	3,4-DHPEA-AC	67/35	0.00 (0.00, 0.18)	175/108	0.00 (0.00, 0.83)	177/129	0.00 (0.00, 0.03)	< 0.01
	3,4-DHPEA-EA	67/14	0.38 (0.00, 1.58)	175/3	2.01 (0.41, 5.43)	177/96	0.00 (0.00, 0.48)	< 0.01
	3,4-DHPEA-EDA	67/15	1.45 (0.00, 6.40)	175/3	7.93 (1.04, 18.6)	177/99	0.00 (0.00, 1.10)	< 0.01
	p-HPEA-AC	67/35	0.00 (0.00, 0.00)	175/108	0.00 (0.00, 0.00)	177/129	0.00 (0.00, 0.00)	< 0.01
	p-HPEA-EA	67/15	0.18 (0.00, 0.79)	175/3	1.01 (0.28, 2.43)	177/99	0.00 (0.00, 0.15)	< 0.01
	p-HPEA-EDA	67/15	0.78 (0.00, 3.44)	175/3	4.25 (0.67, 10.1)	177/99	0.00 (0.00, 0.59)	< 0.01
	Ligstroside	67/15	0.05 (0.00, 0.21)	175/16	0.25 (0.00, 0.62)	177/99	0.00 (0.00, 0.04)	< 0.01
	Ligstroside aglycone	67/15	0.10 (0.00, 0.55)	175/3	0.62 (0.16, 1.90)	177/99	0.00 (0.00, 0.11)	< 0.01
	Oleoside 11-methyl ester	67/67	0.00 (0.00, 0.00)	175/175	0.00 (0.00, 0.00)	177/177	0.00 (0.00, 0.00)	NAd
	Oleuropein	67/14	0.01 (0.00, 0.03)	175/3	0.03 (0.00, 2.83)	177/96	0.00 (0.00, 0.01)	< 0.01
	Oleuropein aglycone	67/14	0.26 (0.00, 1.66)	175/3	1.32 (0.35, 6.81)	177/96	0.00 (0.00, 0.39)	< 0.01
	Total Tyrosols	67/4	11.3 (0.84, 50.8)	175/2	30.4 (8.49, 101)	177/28	2.95 (0.00, 27.8)	< 0.01
Foods, g/d	Olives	67/64	0.00 (0.00, 0.00)	175/154	0.00 (0.00, 7.50)	177/170	0.00 (0.00, 0.00)	< 0.01
	Olive oil	67/47	0.00 (0.00, 11.1)	175/18	11.7 (0.04, 38.5)	177/167	0.00 (0.00, 0.00)	< 0.01
	Wine	67/30	80.0 (0.00, 285)	175/66	120 (0.00, 400)	177/138	0.00 (0.00, 254)	< 0.01
	Red wine	67/35	0.00 (0.00, 269)	175/103	0.00 (0.00, 351)	177/165	0.00 (0.00, 0.00)	< 0.01
	White wine	67/58	0.00 (0.00, 43.0)	175/138	0.00 (0.00, 180)	177/150	0.00 (0.00, 131)	0.20
	Beer	67/61	0.00 (0.00, 0.00)	175/168	0.00 (0.00, 0.00)	177/131	0.00 (0.00, 501)	< 0.01
aNumber of participants with available data on the intake of the corresponding compound or food.
bNumber of participants reporting a null intake of the corresponding compound or food (i.e., non-consumers).
.cStatistical significance from a Kruskal-Wallis test comparing data between two or three countries, according to the available data on the intake of the corresponding compound or food.
dValue not available (i.e., non-estimated) because of a null acute intake of this compound in all countries.
Abbreviations: 3,4-DHPEA-AC, hydroxytyrosol acetate; 3,4-DHPEA-EA, oleuropein-aglycone mono-aldehyde; 3,4-DHPEA-EDA, oleuropein-aglycone di-aldehyde; NA, not available; p-HPEA-AC, tyrosol acetate; p-HPEA-EA, ligstroside-aglycone mono-aldehyde; p-HPEA-EDA, ligstroside-aglycone di-aldehyde.
