# Supplementary material for: Correlation Analysis between Dietary Intake of Tyrosols and Their Food Sources and Urinary Excretion of Tyrosol and Hydroxytyrosol in a European Population
Source: Antioxidants (Basel). 2023 Mar 14;12(3):715. doi: 10.3390/antiox12030715 (PMC10044744; doi:10.3390/antiox12030715)
Supplement: Supplementary file 1 [file antioxidants-12-00715-s001.zip › Table S2.xlsx]

## Sheet: Supplementary Table S2
Table S2. Distribution of habitual dietary intake of tyrosols and food sources among three countries of the EPIC study.
		France		Italy		Germany
		Na/nb	Median (P10, P90)	Na/nb	Median (P10, P90)	Na/nb	Median (P10, P90)	pc
Dietary tyrosols, mg/d	Tyrosol	67/0	2.69 (0.19, 6.71)	175/0	2.36 (0.17, 10.8)	177/0	1.74 (0.18, 5.12)	0.05
	Hydroxytyrosol	66/1	1.10 (0.03, 3.67)	175/0	0.78 (0.15, 2.65)	177/0	0.16 (0.01, 0.74)	< 0.01
	3,4-DHPEA-AC	63/0	0.01 (0.00, 0.03)	175/0	0.39 (0.20, 0.64)	177/0	0.00 (0.00, 0.02)	< 0.01
	3,4-DHPEA-EA	66/0	0.52 (0.06, 1.21)	175/0	0.93 (0.54, 1.73)	177/0	0.07 (0.02, 0.24)	< 0.01
	3,4-DHPEA-EDA	66/0	0.86 (0.08, 2.72)	175/0	2.27 (1.34, 4.17)	177/0	0.24 (0.06, 0.80)	< 0.01
	p-HPEA-AC	63/63	0.00 (0.00, 0.00)	175/5	0.00 (0.00, 0.00)	177/177	0.00 (0.00, 0.00)	< 0.01
	p-HPEA-EA	66/0	0.14 (0.01, 0.43)	175/0	0.80 (0.47, 1.37)	177/0	0.04 (0.01, 0.14)	< 0.01
	p-HPEA-EDA	66/0	0.49 (0.04, 1.55)	175/0	1.57 (0.92, 2.84)	177/0	0.14 (0.03, 0.46)	< 0.01
	Ligstroside	66/0	0.05 (0.00, 0.16)	175/0	0.03 (0.01, 0.11)	177/0	0.01 (0.00, 0.04)	< 0.01
	Ligstroside aglycone	66/0	0.10 (0.01, 0.28)	175/0	1.77 (0.93, 2.88)	177/0	0.03 (0.01, 0.13)	< 0.01
	Oleoside 11-methyl ester	65/26	0.01 (0.00, 0.04)	175/3	0.00 (0.00, 0.00)	177/174	0.00 (0.00, 0.00)	< 0.01
	Oleuropein	66/0	0.68 (0.00, 3.02)	175/0	0.00 (0.00, 0.02)	177/0	0.00 (0.00, 0.00)	< 0.01
	Oleuropein aglycone	66/0	0.95 (0.06, 3.65)	175/0	3.53 (1.81, 6.25)	177/0	0.07 (0.02, 0.25)	< 0.01
	Total Tyrosols	67/0	8.74 (1.35, 18.8)	175/0	15.9 (8.38, 30.3)	177/0	2.71 (0.72, 8.40)	< 0.01
Foods, g/d	Olivesd	67/29	1.05 (0.00, 4.73)	175/161	0.00 (0.00, 0.00)	177/177	0.00 (0.00, 0.00)	< 0.01
	Olive oil	67/41	0.00 (0.00, 4.46)	175/0	25.2 (12.3, 39.1)	177/63	0.42 (0.00, 3.53)	< 0.01
	Wine	67/14	73.9 (0.00, 220)	175/28	125 (0.00, 450)	177/9	37.2 (3.37, 207)	< 0.01
	Red winee	67/67	0.00 (0.00, 0.00)	175/47	35.7 (0.00, 333)	177/177	0.00 (0.00, 0.00)	NAg
	White winef	67/67	0.00 (0.00, 0.00)	175/70	3.96 (0.00, 125)	177/28	3.29 (0.00, 16.4)	0.28
	Beer	67/46	0.00 (0.00, 37.4)	175/65	5.52 (0.00, 47.1)	177/27	71.2 (0.00, 549)	< 0.01
aNumber of participants with available data on the intake of the corresponding compound or food.
bNumber of participants reporting a null intake of the corresponding compound or food (i.e., non-consumers).
.cStatistical significance from a Kruskal-Wallis test comparing data between two or three countries, according to the available data on the intake of the corresponding compound or food.
dData on habitual intake of olives was only reported in Paris (France) and Ragusa (Italy) centers.
eData on habitual intake of red wine was only reported in centers from Italy (i.e., Florence, Varese, Ragusa, and Turin).
fData on habitual intake of white wine was only reported in centers from Italy (i.e., Florence, Varese, and Turin) and Germany (i.e., Heidelberg and Postdam).
gValue not available (i.e., non-estimated) because of a null acute intake of this compound in two countries.
Abbreviations: 3,4-DHPEA-AC, hydroxytyrosol acetate; 3,4-DHPEA-EA, oleuropein-aglycone mono-aldehyde; 3,4-DHPEA-EDA, oleuropein-aglycone di-aldehyde; NA, not available; p-HPEA-AC, tyrosol acetate; p-HPEA-EA, ligstroside-aglycone mono-aldehyde; p-HPEA-EDA, ligstroside-aglycone di-aldehyde.
