# Supplementary material for: Correlation Analysis between Dietary Intake of Tyrosols and Their Food Sources and Urinary Excretion of Tyrosol and Hydroxytyrosol in a European Population
Source: Antioxidants (Basel). 2023 Mar 14;12(3):715. doi: 10.3390/antiox12030715 (PMC10044744; doi:10.3390/antiox12030715)
Supplement: Supplementary file 1 [file antioxidants-12-00715-s001.zip › Table S3.xlsx]

## Sheet: Supplementary Table S3
Table S3. Correlation coefficients for the relationship between 24-h urinary excretion and acute dietary intake of tyrosols and food sources in the EPIC study.
Simple correlations (rho)	Urinary tyrosol	Urinary hydroxytyrosol	Urinary tyrosol + hydroxytyrosol	Dietary tyrosol	Dietary hydroxytyrosol	Dietary tyrosol + hydroxytyrosol	Dietary 3.4-DHPEA-AC	Dietary 3.4-DHPEA-EA	Dietary 3.4-DHPEA-EDA	Dietary p-HPEA-AC	Dietary p-HPEA-EA	Dietary p-HPEA-EDA	Dietary ligstroside	Dietary ligstroside aglycone	Dietary oleoside 11-methyl ester	Dietary oleuropein	Dietary oleuropein aglycone	Total dietary tyrosols	Olives	Olive oil	Wine	Red wine	White wine	Beer
Urinary tyrosol	-	.701***	.876***	.689***	.565***	.687***	.130**	.400***	.395***	.133**	.397***	.396***	.367***	.380***	NA	.350***	.366***	.632***	.060	.342***	.576***	.385***	.272***	.198***
Urinary hydroxytyrosol	.701***	-	.941***	.628***	.692***	.670***	.174***	.459***	.412***	.176***	.423***	.415***	.369***	.420***	NA	.434***	.473***	.679***	.280***	.421***	.621***	.458***	.320***	-.073
Urinary tyrosol + hydroxytyrosol	.876***	.941***	-	.666***	.659***	.696***	.158**	.433***	.397***	.160**	.403***	.398***	.359***	.395***	NA	.405***	.438***	.674***	.226***	.384***	.602***	.431***	.303***	.058
Dietary tyrosol	.689***	.628***	.666***	-	.735***	.984***	.168***	.413***	.383***	.170***	.385***	.383***	.360***	.370***	NA	.402***	.407***	.837***	.243***	.303***	.743***	.721***	.208***	.157**
Dietary hydroxytyrosol	.565***	.692***	.659***	.735***	-	.815***	.269***	.688***	.623***	.270***	.631***	.625***	.576***	.620***	NA	.689***	.708***	.877***	.446***	.540***	.758***	.639***	.267***	-.265***
Dietary tyrosol + hydroxytyrosol	.687***	.670***	.696***	.984***	.815***	-	.197***	.477***	.424***	.198***	.429***	.425***	.396***	.416***	NA	.480***	.488***	.881***	.364***	.351***	.755***	.698***	.239***	.090
Dietary 3.4-DHPEA-AC	.130**	.174***	.158**	.168***	.269***	.197***	-	.348***	.319***	.999***	.382***	.332***	.211***	.532***	NA	.268***	.494***	.280***	.162***	.373***	.112*	.100*	.056	.008
Dietary 3.4-DHPEA-EA	.400***	.459***	.433***	.413***	.688***	.477***	.348***	-	.972***	.351***	.973***	.974***	.933***	.936***	NA	.963***	.955***	.791***	.339***	.787***	.333***	.293***	.140**	-.240***
Dietary 3.4-DHPEA-EDA	.395***	.412***	.397***	.383***	.623***	.424***	.319***	.972***	-	.321***	.993***	1.000***	.970***	.946***	NA	.911***	.887***	.743***	.171***	.792***	.325***	.282***	.127**	-.229***
Dietary p-HPEA-AC	.133**	.176***	.160**	.170***	.270***	.198***	.999***	.351***	.321***	-	.385***	.334***	.214***	.533***	NA	.270***	.494***	.282***	.165***	.373***	.114*	.101*	.058	.005
Dietary p-HPEA-EA	.397***	.423***	.403***	.385***	.631***	.429***	.382***	.973***	.993***	.385***	-	.996***	.940***	.974***	NA	.894***	.911***	.749***	.183***	.815***	.329***	.284***	.123*	-.230***
Dietary p-HPEA-EDA	.396***	.415***	.398***	.383***	.625***	.425***	.332***	.974***	1.000***	.334***	.996***	-	.965***	.953***	NA	.908***	.893***	.745***	.174***	.798***	.325***	.282***	.126**	-.229***
Dietary ligstroside	.367***	.369***	.359***	.360***	.576***	.396***	.211***	.933***	.970***	.214***	.940***	.965***	-	.854***	NA	.915***	.806***	.704***	.157**	.714***	.291***	.261***	.125*	-.217***
Dietary ligstroside aglycone	.380***	.420***	.395***	.370***	.620***	.416***	.532***	.936***	.946***	.533***	.974***	.953***	.854***	-	NA	.831***	.931***	.723***	.186***	.828***	.318***	.274***	.113*	-.216***
Dietary oleoside 11-methyl estera	NA	NA	NA	NA	NA	NA	NA	NA	NA	NA	NA	NA	NA	NA	NA	NA	NA	NA	NA	NA	NA	NA	NA	NA
Dietary oleuropein	.350***	.434***	.405***	.402***	.689***	.480***	.268***	.963***	.911***	.270***	.894***	.908***	.915***	.831***	NA	-	.917***	.765***	.458***	.693***	.296***	.276***	.136**	-.235***
Dietary oleuropein aglycone	.366***	.473***	.438***	.407***	.708***	.488***	.494***	.955***	.887***	.494***	.911***	.893***	.806***	.931***	NA	.917***	-	.774***	.450***	.773***	.318***	.282***	.138**	-.229***
Total dietary tyrosols	.632***	.679***	.674***	.837***	.877***	.881***	.280***	.791***	.743***	.282***	.749***	.745***	.704***	.723***	NA	.765***	.774***	-	.377***	.630***	.645***	.602***	.207***	-.085
Olives	.060	.280***	.226***	.243***	.446***	.364***	.162***	.339***	.171***	.165***	.183***	.174***	.157**	.186***	NA	.458***	.450***	.377***	-	.182***	.129**	.118*	.156**	-.090
Olive oil	.342***	.421***	.384***	.303***	.540***	.351***	.373***	.787***	.792***	.373***	.815***	.798***	.714***	.828***	NA	.693***	.773***	.630***	.182***	-	.308***	.254***	.105*	-.209***
Wine	.576***	.621***	.602***	.743***	.758***	.755***	.112*	.333***	.325***	.114*	.329***	.325***	.291***	.318***	NA	.296***	.318***	.645***	.129**	.308***	-	.707***	.507***	-.260***
Red wine	.385***	.458***	.431***	.721***	.639***	.698***	.100*	.293***	.282***	.101*	.284***	.282***	.261***	.274***	NA	.276***	.282***	.602***	.118*	.254***	.707***	-	-.061	-.211***
White wine	.272***	.320***	.303***	.208***	.267***	.239***	.056	.140**	.127**	.058	.123*	.126**	.125*	.113*	NA	.136**	.138**	.207***	.156**	.105*	.507***	-.061	-	-.130**
Beer	.198***	-.073	.058	.157**	-.265***	.090	.008	-.240***	-.229***	.005	-.230***	-.229***	-.217***	-.216***	NA	-.235***	-.229***	-.085	-.090	-.209***	-.260***	-.211***	-.130**	-
Partial correlations (rho)b	Urinary tyrosol	Urinary hydroxytyrosol	Urinary tyrosol + hydroxytyrosol	Dietary tyrosol	Dietary hydroxytyrosol	Dietary tyrosol + hydroxytyrosol	Dietary 3.4-DHPEA-AC	Dietary 3.4-DHPEA-EA	Dietary 3.4-DHPEA-EDA	Dietary p-HPEA-AC	Dietary p-HPEA-EA	Dietary p-HPEA-EDA	Dietary ligstroside	Dietary ligstroside aglycone	Dietary oleoside 11-methyl ester	Dietary oleuropein	Dietary oleuropein aglycone	Total dietary tyrosols	Olives	Olive oil	Wine	Red wine	White wine	Beer
Urinary tyrosol	-	.684***	.870***	.653***	.535***	.657***	.065	.315***	.303***	.066	.302***	.302***	.271***	.280***	NA	.273***	.283***	.595***	.068	.254***	.537***	.306***	.296***	.233***
Urinary hydroxytyrosol	.684***	-	.938***	.591***	.679***	.641***	.120*	.393***	.334***	.121*	.346***	.337***	.284***	.342***	NA	.369***	.411***	.661***	.273***	.357***	.583***	.402***	.312***	-.048
Urinary tyrosol + hydroxytyrosol	.870***	.938***	-	.634***	.651***	.673***	.105*	.372***	.323***	.105*	.329***	.325***	.280***	.319***	NA	.348***	.381***	.659***	.229***	.320***	.567***	.373***	.305***	.080
Dietary tyrosol	.653***	.591***	.634***	-	.694***	.981***	.072	.270***	.227***	.072	.228***	.227***	.209***	.211***	NA	.275***	.272***	.806***	.227***	.174***	.706***	.688***	.184***	.212***
Dietary hydroxytyrosol	.535***	.679***	.651***	.694***	-	.789***	.184***	.573***	.483***	.185***	.496***	.486***	.426***	.486***	NA	.582***	.607***	.842***	.459***	.419***	.718***	.569***	.247***	-.207***
Dietary tyrosol + hydroxytyrosol	.657***	.641***	.673***	.981***	.789***	-	.101*	.346***	.275***	.101*	.279***	.275***	.247***	.266***	NA	.364***	.368***	.859***	.357***	.228***	.718***	.659***	.211***	.144**
Dietary 3.4-DHPEA-AC	.065	.120*	.105*	.072	.184***	.101*	-	.287***	.254***	.999***	.332***	.270***	.124*	.515***	NA	.193***	.462***	.188***	.135**	.329***	.025	.018	.021	.032
Dietary 3.4-DHPEA-EA	.315***	.393***	.372***	.270***	.573***	.346***	.287***	-	.960***	.290***	.962***	.962***	.906***	.910***	NA	.953***	.939***	.715***	.354***	.727***	.178***	.114*	.119*	-.176***
Dietary 3.4-DHPEA-EDA	.303***	.334***	.323***	.227***	.483***	.275***	.254***	.960***	-	.255***	.990***	.999***	.959***	.922***	NA	.883***	.845***	.647***	.155**	.732***	.167***	.094	.111*	-.162***
Dietary p-HPEA-AC	.066	.121*	.105*	.072	.185***	.101*	.999***	.290***	.255***	-	.334***	.272***	.126*	.515***	NA	.195***	.462***	.189***	.139**	.329***	.026	.018	.023	.027
Dietary p-HPEA-EA	.302***	.346***	.329***	.228***	.496***	.279***	.332***	.962***	.990***	.334***	-	.994***	.915***	.963***	NA	.860***	.880***	.654***	.171***	.764***	.172***	.096	.107*	-.169***
Dietary p-HPEA-EDA	.302***	.337***	.325***	.227***	.486***	.275***	.270***	.962***	.999***	.272***	.994***	-	.950***	.933***	NA	.879***	.854***	.650***	.159**	.741***	.167***	.093	.110*	-.163***
Dietary ligstroside	.271***	.284***	.280***	.209***	.426***	.247***	.124*	.906***	.959***	.126*	.915***	.950***	-	.794***	NA	.888***	.734***	.599***	.136**	.630***	.134**	.080	.108*	-.151**
Dietary ligstroside aglycone	.280***	.342***	.319***	.211***	.486***	.266***	.515***	.910***	.922***	.515***	.963***	.933***	.794***	-	NA	.774***	.908***	.621***	.174***	.781***	.163***	.091	.093	-.155**
Dietary oleoside 11-methyl estera	NA	NA	NA	NA	NA	NA	NA	NA	NA	NA	NA	NA	NA	NA	NA	NA	NA	NA	NA	NA	NA	NA	NA	NA
Dietary oleuropein	.273***	.369***	.348***	.275***	.582***	.364***	.193***	.953***	.883***	.195***	.860***	.879***	.888***	.774***	NA	-	.889***	.691***	.479***	.613***	.147**	.114*	.104*	-.163***
Dietary oleuropein aglycone	.283***	.411***	.381***	.272***	.607***	.368***	.462***	.939***	.845***	.462***	.880***	.854***	.734***	.908***	NA	.889***	-	.699***	.474***	.715***	.168***	.116*	.107*	-.163***
Total dietary tyrosols	.595***	.661***	.659***	.806***	.842***	.859***	.188***	.715***	.647***	.189***	.654***	.650***	.599***	.621***	NA	.691***	.699***	-	.389***	.536***	.577***	.521***	.188***	-.022
Olives	.068	.273***	.229***	.227***	.459***	.357***	.135**	.354***	.155**	.139**	.171***	.159**	.136**	.174***	NA	.479***	.474***	.389***	-	.178***	.095	.107*	.108*	-.077
Olive oil	.254***	.357***	.320***	.174***	.419***	.228***	.329***	.727***	.732***	.329***	.764***	.741***	.630***	.781***	NA	.613***	.715***	.536***	.178***	-	.187***	.102*	.097*	-.144**
Wine	.537***	.583***	.567***	.706***	.718***	.718***	.025	.178***	.167***	.026	.172***	.167***	.134**	.163***	NA	.147**	.168***	.577***	.095	.187***	-	.665***	.507***	-.234***
Red wine	.306***	.402***	.373***	.688***	.569***	.659***	.018	.114*	.094	.018	.096	.093	.080	.091	NA	.114*	.116*	.521***	.107*	.102*	.665***	-	-.099*	-.164***
White wine	.296***	.312***	.305***	.184***	.247***	.211***	.021	.119*	.111*	.023	.107*	.110*	.108*	.093	NA	.104*	.107*	.188***	.108*	.097*	.507***	-.099*	-	-.125*
Beer	.233***	-.048	.080	.212***	-.207***	.144**	.032	-.176***	-.162***	.027	-.169***	-.163***	-.151**	-.155**	NA	-.163***	-.163***	-.022	-.077	-.144**	-.234***	-.164***	-.125*	-
nc	Urinary tyrosol	Urinary hydroxytyrosol	Urinary tyrosol + hydroxytyrosol	Dietary tyrosol	Dietary hydroxytyrosol	Dietary tyrosol + hydroxytyrosol	Dietary 3.4-DHPEA-AC	Dietary 3.4-DHPEA-EA	Dietary 3.4-DHPEA-EDA	Dietary p-HPEA-AC	Dietary p-HPEA-EA	Dietary p-HPEA-EDA	Dietary ligstroside	Dietary ligstroside aglycone	Dietary oleoside 11-methyl ester	Dietary oleuropein	Dietary oleuropein aglycone	Total dietary tyrosols	Olives	Olive oil	Wine	Red wine	White wine	Beer
Urinary tyrosol	401	401	401	401	401	401	401	401	401	401	401	401	401	401	0	401	401	401	401	401	401	401	401	401
Urinary hydroxytyrosol	401	418	418	418	418	418	418	418	418	418	418	418	418	418	0	418	418	418	418	418	418	418	418	418
Urinary tyrosol + hydroxytyrosol	401	418	419	419	419	419	419	419	419	419	419	419	419	419	0	419	419	419	419	419	419	419	419	419
Dietary tyrosol	401	418	419	419	419	419	419	419	419	419	419	419	419	419	0	419	419	419	419	419	419	419	419	419
Dietary hydroxytyrosol	401	418	419	419	419	419	419	419	419	419	419	419	419	419	0	419	419	419	419	419	419	419	419	419
Dietary tyrosol + hydroxytyrosol	401	418	419	419	419	419	419	419	419	419	419	419	419	419	0	419	419	419	419	419	419	419	419	419
Dietary 3.4-DHPEA-AC	401	418	419	419	419	419	419	419	419	419	419	419	419	419	0	419	419	419	419	419	419	419	419	419
Dietary 3.4-DHPEA-EA	401	418	419	419	419	419	419	419	419	419	419	419	419	419	0	419	419	419	419	419	419	419	419	419
Dietary 3.4-DHPEA-EDA	401	418	419	419	419	419	419	419	419	419	419	419	419	419	0	419	419	419	419	419	419	419	419	419
Dietary p-HPEA-AC	401	418	419	419	419	419	419	419	419	419	419	419	419	419	0	419	419	419	419	419	419	419	419	419
Dietary p-HPEA-EA	401	418	419	419	419	419	419	419	419	419	419	419	419	419	0	419	419	419	419	419	419	419	419	419
Dietary p-HPEA-EDA	401	418	419	419	419	419	419	419	419	419	419	419	419	419	0	419	419	419	419	419	419	419	419	419
Dietary ligstroside	401	418	419	419	419	419	419	419	419	419	419	419	419	419	0	419	419	419	419	419	419	419	419	419
Dietary ligstroside aglycone	401	418	419	419	419	419	419	419	419	419	419	419	419	419	0	419	419	419	419	419	419	419	419	419
Dietary oleoside 11-methyl estera	0a	0	0	0	0	0	0	0	0	0	0	0	0	0	0	0	0	0	0	0	0	0	0	0
Dietary oleuropein	401	418	419	419	419	419	419	419	419	419	419	419	419	419	0	419	419	419	419	419	419	419	419	419
Dietary oleuropein aglycone	401	418	419	419	419	419	419	419	419	419	419	419	419	419	0	419	419	419	419	419	419	419	419	419
Total dietary tyrosols	401	418	419	419	419	419	419	419	419	419	419	419	419	419	0	419	419	419	419	419	419	419	419	419
Olives	401	418	419	419	419	419	419	419	419	419	419	419	419	419	0	419	419	419	419	419	419	419	419	419
Olive oil	401	418	419	419	419	419	419	419	419	419	419	419	419	419	0	419	419	419	419	419	419	419	419	419
Wine	401	418	419	419	419	419	419	419	419	419	419	419	419	419	0	419	419	419	419	419	419	419	419	419
Red wine	401	418	419	419	419	419	419	419	419	419	419	419	419	419	0	419	419	419	419	419	419	419	419	419
White wine	401	418	419	419	419	419	419	419	419	419	419	419	419	419	0	419	419	419	419	419	419	419	419	419
Beer	401	418	419	419	419	419	419	419	419	419	419	419	419	419	0	419	419	419	419	419	419	419	419	419
aData on correlation coefficients and n for this compound are not available (i.e., non-estimated) due to null acute intake in all centers.
bPartial Spearman correlations were performed using center, sex, age, BMI, energy intake and smoking status as covariates.
cNumber of cases that have valid data for the corresponding pair of variables (i.e., compound and/or food)
Statistical significance is denoted as follows: *, p < 0.05; **, p < 0.001; ***, p < 0.001.
Abbreviations: 3,4-DHPEA-AC, hydroxytyrosol acetate; 3,4-DHPEA-EA, oleuropein-aglycone mono-aldehyde; 3,4-DHPEA-EDA, oleuropein-aglycone di-aldehyde; NA, not available; p-HPEA-AC, tyrosol acetate; p-HPEA-EA, ligstroside-aglycone mono-aldehyde; p-HPEA-EDA, ligstroside-aglycone di-aldehyde.
