# Supplementary material for: Correlation Analysis between Dietary Intake of Tyrosols and Their Food Sources and Urinary Excretion of Tyrosol and Hydroxytyrosol in a European Population
Source: Antioxidants (Basel). 2023 Mar 14;12(3):715. doi: 10.3390/antiox12030715 (PMC10044744; doi:10.3390/antiox12030715)
Supplement: Supplementary file 1 [file antioxidants-12-00715-s001.zip › Table S4.xlsx]

## Sheet: Supplementary Table S4
Table S4. Correlation coefficients for the relationship between 24-h urinary excretion and habitual dietary intake of tyrosols and food sources in the EPIC study.
Simple correlations (rho)	Urinary tyrosol	Urinary hydroxytyrosol	Urinary tyrosol + hydroxytyrosol	Dietary tyrosol	Dietary hydroxytyrosol	Dietary tyrosol + hydroxytyrosol	Dietary 3.4-DHPEA-AC	Dietary 3.4-DHPEA-EA	Dietary 3.4-DHPEA-EDA	Dietary p-HPEA-AC	Dietary p-HPEA-EA	Dietary p-HPEA-EDA	Dietary ligstroside	Dietary ligstroside aglycone	Dietary oleoside 11-methyl ester	Dietary oleuropein	Dietary oleuropein aglycone	Total dietary tyrosols	Olivesa	Olive oil	Wine	Red winea	White winea	Beer
Urinary tyrosol	-	.701***	.876***	.532***	.522***	.551***	.395***	.395***	.374***	.389***	.397***	.383***	.200***	.393***	0.316***	.190***	.408***	.560***	NA	.397***	.462***	NA	NA	.168***
Urinary hydroxytyrosol	.701***	-	.941***	.456***	.540***	.491***	.483***	.469***	.463***	.446***	.485***	.472***	.293***	.481***	0.332***	.266***	.476***	.579***	NA	.485***	.474***	NA	NA	.010
Urinary tyrosol + hydroxytyrosol	.876***	.941***	-	.497***	.542***	.527***	.449***	.436***	.419***	.418***	.445***	.429***	.249***	.444***	0.319***	.235***	.451***	.573***	NA	.456***	.480***	NA	NA	.096
Dietary tyrosol	.532***	.456***	.497***	-	.772***	.983***	.178***	.250***	.219***	.140**	.199***	.214***	.197***	.187***	0.193***	.208***	.235***	.610***	NA	.180***	.899***	NA	NA	.253***
Dietary hydroxytyrosol	.522***	.540***	.542***	.772***	-	.859***	.444***	.615***	.510***	.390***	.488***	.504***	.391***	.470***	0.635***	.531***	.615***	.834***	NA	.419***	.775***	NA	NA	-.065
Dietary tyrosol + hydroxytyrosol	.551***	.491***	.527***	.983***	.859***	-	.228***	.342***	.281***	.188***	.257***	.274***	.241***	.242***	0.320***	.306***	.333***	.688***	NA	.227***	.880***	NA	NA	.198***
Dietary 3.4-DHPEA-AC	.395***	.483***	.449***	.178***	.444***	.228***	-	.864***	.891***	.887***	.955***	.916***	.508***	.976***	0.641***	.391***	.892***	.763***	NA	.964***	.239***	NA	NA	-.223***
Dietary 3.4-DHPEA-EA	.395***	.469***	.436***	.250***	.615***	.342***	.864***	-	.950***	.777***	.937***	.951***	.666***	.914***	0.828***	.678***	.971***	.878***	NA	.833***	.264***	NA	NA	-.283***
Dietary 3.4-DHPEA-EDA	.374***	.463***	.419***	.219***	.510***	.281***	.891***	.950***	-	.776***	.975***	.997***	.749***	.948***	0.679***	.608***	.887***	.808***	NA	.864***	.254***	NA	NA	-.249***
Dietary p-HPEA-AC	.389***	.446***	.418***	.140**	.390***	.188***	.887***	.777***	.776***	-	.869***	.809***	.257***	.886***	0.683***	.190***	.828***	.738***	NA	.888***	.191***	NA	NA	-.231***
Dietary p-HPEA-EA	.397***	.485***	.445***	.199***	.488***	.257***	.955***	.937***	.975***	.869***	-	.987***	.635***	.992***	0.688***	.504***	.918***	.811***	NA	.925***	.246***	NA	NA	-.251***
Dietary p-HPEA-EDA	.383***	.472***	.429***	.214***	.504***	.274***	.916***	.951***	.997***	.809***	.987***	-	.713***	.966***	0.683***	.575***	.900***	.813***	NA	.889***	.253***	NA	NA	-.250***
Dietary ligstroside	.200***	.293***	.249***	.197***	.391***	.241***	.508***	.666***	.749***	.257***	.635***	.713***	-	.580***	0.354***	.848***	.534***	.498***	NA	.463***	.214***	NA	NA	-.109*
Dietary ligstroside aglycone	.393***	.481***	.444***	.187***	.470***	.242***	.976***	.914***	.948***	.886***	.992***	.966***	.580***	-	0.676***	.452***	.918***	.798***	NA	.943***	.239***	NA	NA	-.255***
Dietary oleoside 11-methyl ester	.316***	.332***	.319***	.193***	.635***	.320***	.641***	.828***	.679***	.683***	.688***	.683***	.354***	.676***	-	.564***	.865***	.783***	NA	.615***	.169***	NA	NA	-.300***
Dietary oleuropein	.190***	.266***	.235***	.208***	.531***	.306***	.391***	.678***	.608***	.190***	.504***	.575***	.848***	.452***	0.564***	-	.600***	.542***	NA	.340***	.188***	NA	NA	-.164***
Dietary oleuropein aglycone	.408***	.476***	.451***	.235***	.615***	.333***	.892***	.971***	.887***	.828***	.918***	.900***	.534***	.918***	0.865***	.600***	-	.875***	NA	.855***	.252***	NA	NA	-.287***
Total dietary tyrosols	.560***	.579***	.573***	.610***	.834***	.688***	.763***	.878***	.808***	.738***	.811***	.813***	.498***	.798***	0.783***	.542***	.875***	-	NA	.747***	.565***	NA	NA	-.122*
Olivesa	NA	NA	NA	NA	NA	NA	NA	NA	NA	NA	NA	NA	NA	NA	NA	NA	NA	NA	NA	NA	NA	NA	NA	NA
Olive oil	.397***	.485***	.456***	.180***	.419***	.227***	.964***	.833***	.864***	.888***	.925***	.889***	.463***	.943***	0.615***	.340***	.855***	.747***	NA	-	.242***	NA	NA	-.195***
Wine	.462***	.474***	.480***	.899***	.775***	.880***	.239***	.264***	.254***	.191***	.246***	.253***	.214***	.239***	0.169***	.188***	.252***	.565***	NA	.242***	-	NA	NA	.116*
Red winea	NA	NA	NA	NA	NA	NA	NA	NA	NA	NA	NA	NA	NA	NA	NA	NA	NA	NA	NA	NA	NA	NA	NA	NA
White winea	NA	NA	NA	NA	NA	NA	NA	NA	NA	NA	NA	NA	NA	NA	NA	NA	NA	NA	NA	NA	NA	NA	NA	NA
Beer	.168***	.010	.096	.253***	-.065	.198***	-.223***	-.283***	-.249***	-.231***	-.251***	-.250***	-.109*	-.255***	-0.300***	-.164***	-.287***	-.122*	NA	-.195***	.116*	NA	NA	-
Partial correlations (rho)b	Urinary tyrosol	Urinary hydroxytyrosol	Urinary tyrosol + hydroxytyrosol	Dietary tyrosol	Dietary hydroxytyrosol	Dietary tyrosol + hydroxytyrosol	Dietary 3.4-DHPEA-AC	Dietary 3.4-DHPEA-EA	Dietary 3.4-DHPEA-EDA	Dietary p-HPEA-AC	Dietary p-HPEA-EA	Dietary p-HPEA-EDA	Dietary ligstroside	Dietary ligstroside aglycone	Dietary oleoside 11-methyl ester	Dietary oleuropein	Dietary oleuropein aglycone	Total dietary tyrosols	Olivesa	Olive oil	Wine	Red winea	White winea	Beer
Urinary tyrosol	-	.683***	.869***	.472***	.454***	.483***	.292***	.298***	.265***	.285***	.290***	.275***	.100*	.288***	.213***	.073	.314***	.498***	NA	.309***	.414***	NA	NA	.209***
Urinary hydroxytyrosol	.683***	-	.939***	.434***	.505***	.460***	.427***	.434***	.410***	.390***	.433***	.420***	.224***	.428***	.260***	.181***	.442***	.572***	NA	.436***	.450***	NA	NA	.069
Urinary tyrosol + hydroxytyrosol	.869***	.939***	-	.464***	.509***	.488***	.385***	.396***	.358***	.352***	.384***	.368***	.178***	.382***	.257***	.156**	.414***	.562***	NA	.399***	.448***	NA	NA	.141**
Dietary tyrosol	.472***	.434***	.464***	-	.807***	.984***	.061	.142**	.102*	.005	.074	.093	.121*	.066	.089	.143**	.125*	.598***	NA	.084	.898***	NA	NA	.230***
Dietary hydroxytyrosol	.454***	.505***	.509***	.807***	-	.879***	.258***	.418***	.294***	.198***	.275***	.289***	.219***	.261***	.454***	.354***	.422***	.762***	NA	.285***	.823***	NA	NA	.096
Dietary tyrosol + hydroxytyrosol	.483***	.460***	.488***	.984***	.879***	-	.081	.201***	.125*	.024	.096	.116*	.136**	.086	.195***	.214***	.191***	.653***	NA	.111*	.881***	NA	NA	.219***
Dietary 3.4-DHPEA-AC	.292***	.427***	.385***	.061	.258***	.081	-	.843***	.861***	.858***	.945***	.894***	.399***	.972***	.521***	.200***	.882***	.684***	NA	.964***	.171***	NA	NA	-.153**
Dietary 3.4-DHPEA-EA	.298***	.434***	.396***	.142**	.418***	.201***	.843***	-	.931***	.725***	.918***	.935***	.579***	.890***	.690***	.513***	.949***	.809***	NA	.855***	.211***	NA	NA	-.119*
Dietary 3.4-DHPEA-EDA	.265***	.410***	.358***	.102*	.294***	.125*	.861***	.931***	-	.714***	.965***	.996***	.690***	.929***	.490***	.439***	.827***	.711***	NA	.862***	.188***	NA	NA	-.127**
Dietary p-HPEA-AC	.285***	.390***	.352***	.005	.198***	.024	.858***	.725***	.714***	-	.836***	.758***	.102*	.859***	.604***	-.049	.799***	.651***	NA	.870***	.113*	NA	NA	-.188***
Dietary p-HPEA-EA	.290***	.433***	.384***	.074	.275***	.096	.945***	.918***	.965***	.836***	-	.982***	.543***	.990***	.527***	.303***	.886***	.722***	NA	.932***	.177***	NA	NA	-.150**
Dietary p-HPEA-EDA	.275***	.420***	.368***	.093	.289***	.116*	.894***	.935***	.996***	.758***	.982***	-	.644***	.953***	.505***	.395***	.852***	.720***	NA	.890***	.186***	NA	NA	-.136**
Dietary ligstroside	.100*	.224***	.178***	.121*	.219***	.136**	.399***	.579***	.690***	.102*	.543***	.644***	-	.474***	.109*	.813***	.387***	.350***	NA	.379***	.160**	NA	NA	.019
Dietary ligstroside aglycone	.288***	.428***	.382***	.066	.261***	.086	.972***	.890***	.929***	.859***	.990***	.953***	.474***	-	.525***	.242***	.893***	.711***	NA	.950***	.171***	NA	NA	-.160**
Dietary oleoside 11-methyl ester	.213***	.260***	.257***	.089	.454***	.195***	.521***	.690***	.490***	.604***	.527***	.505***	.109*	.525***	-	.312***	.761***	.660***	NA	.567***	.101*	NA	NA	-.066
Dietary oleuropein	.073	.181***	.156**	.143**	.354***	.214***	.200***	.513***	.439***	-.049	.303***	.395***	.813***	.242***	.312***	-	.392***	.344***	NA	.199***	.138**	NA	NA	.057
Dietary oleuropein aglycone	.314***	.442***	.414***	.125*	.422***	.191***	.882***	.949***	.827***	.799***	.886***	.852***	.387***	.893***	.761***	.392***	-	.805***	NA	.882***	.197***	NA	NA	-.125*
Total dietary tyrosols	.498***	.572***	.562***	.598***	.762***	.653***	.684***	.809***	.711***	.651***	.722***	.720***	.350***	.711***	.660***	.344***	.805***	-	NA	.713***	.582***	NA	NA	.018
Olivesa	NA	NA	NA	NA	NA	NA	NA	NA	NA	NA	NA	NA	NA	NA	NA	NA	NA	NA	NA	NA	NA	NA	NA	NA
Olive oil	.309***	.436***	.399***	.084	.285***	.111*	.964***	.855***	.862***	.870***	.932***	.890***	.379***	.950***	.567***	.199***	.882***	.713***	NA	-	.186***	NA	NA	-.160**
Wine	.414***	.450***	.448***	.898***	.823***	.881***	.171***	.211***	.188***	.113*	.177***	.186***	.160**	.171***	.101*	.138**	.197***	.582***	NA	.186***	-	NA	NA	.092
Red winea	NA	NA	NA	NA	NA	NA	NA	NA	NA	NA	NA	NA	NA	NA	NA	NA	NA	NA	NA	NA	NA	NA	NA	NA
White winea	NA	NA	NA	NA	NA	NA	NA	NA	NA	NA	NA	NA	NA	NA	NA	NA	NA	NA	NA	NA	NA	NA	NA	NA
Beer	.209***	.069	.141**	.230***	.096	.219***	-.153**	-.119*	-.127**	-.188***	-.150**	-.136**	.019	-.160**	-.066	.057	-.125*	.018	NA	-.160**	.092	NA	NA	-
nc	Urinary tyrosol	Urinary hydroxytyrosol	Urinary tyrosol + hydroxytyrosol	Dietary tyrosol	Dietary hydroxytyrosol	Dietary tyrosol + hydroxytyrosol	Dietary 3.4-DHPEA-AC	Dietary 3.4-DHPEA-EA	Dietary 3.4-DHPEA-EDA	Dietary p-HPEA-AC	Dietary p-HPEA-EA	Dietary p-HPEA-EDA	Dietary ligstroside	Dietary ligstroside aglycone	Dietary oleoside 11-methyl ester	Dietary oleuropein	Dietary oleuropein aglycone	Total dietary tyrosols	Olivesa	Olive oil	Wine	Red winea	White winea	Beer
Urinary tyrosol	401	401	401	401	400	401	397	400	400	397	400	400	400	400	399	400	400	401	NA	401	401	NA	NA	401
Urinary hydroxytyrosol	401	418	418	418	417	418	414	417	417	414	417	417	417	417	416	417	417	418	NA	418	418	NA	NA	418
Urinary tyrosol + hydroxytyrosol	401	418	419	419	418	419	415	418	418	415	418	418	418	418	417	418	418	419	NA	419	419	NA	NA	419
Dietary tyrosol	401	418	419	419	418	419	415	418	418	415	418	418	418	418	417	418	418	419	NA	419	419	NA	NA	419
Dietary hydroxytyrosol	400	417	418	418	418	418	415	418	418	415	418	418	418	418	417	418	418	418	NA	418	418	NA	NA	418
Dietary tyrosol + hydroxytyrosol	401	418	419	419	418	419	415	418	418	415	418	418	418	418	417	418	418	419	NA	419	419	NA	NA	419
Dietary 3.4-DHPEA-AC	397	414	415	415	415	415	415	415	415	415	415	415	415	415	415	415	415	415	NA	415	415	NA	NA	415
Dietary 3.4-DHPEA-EA	400	417	418	418	418	418	415	418	418	415	418	418	418	418	417	418	418	418	NA	418	418	NA	NA	418
Dietary 3.4-DHPEA-EDA	400	417	418	418	418	418	415	418	418	415	418	418	418	418	417	418	418	418	NA	418	418	NA	NA	418
Dietary p-HPEA-AC	397	414	415	415	415	415	415	415	415	415	415	415	415	415	415	415	415	415	NA	415	415	NA	NA	415
Dietary p-HPEA-EA	400	417	418	418	418	418	415	418	418	415	418	418	418	418	417	418	418	418	NA	418	418	NA	NA	418
Dietary p-HPEA-EDA	400	417	418	418	418	418	415	418	418	415	418	418	418	418	417	418	418	418	NA	418	418	NA	NA	418
Dietary ligstroside	400	417	418	418	418	418	415	418	418	415	418	418	418	418	417	418	418	418	NA	418	418	NA	NA	418
Dietary ligstroside aglycone	400	417	418	418	418	418	415	418	418	415	418	418	418	418	417	418	418	418	NA	418	418	NA	NA	418
Dietary oleoside 11-methyl ester	399	416	417	417	417	417	415	417	417	415	417	417	417	417	417	417	417	417	NA	417	417	NA	NA	417
Dietary oleuropein	400	417	418	418	418	418	415	418	418	415	418	418	418	418	417	418	418	418	NA	418	418	NA	NA	418
Dietary oleuropein aglycone	400	417	418	418	418	418	415	418	418	415	418	418	418	418	417	418	418	418	NA	418	418	NA	NA	418
Total dietary tyrosols	401	418	419	419	418	419	415	418	418	415	418	418	418	418	417	418	418	419	NA	419	419	NA	NA	419
Olivesa	NA	NA	NA	NA	NA	NA	NA	NA	NA	NA	NA	NA	NA	NA	NA	NA	NA	NA	NA	NA	NA	NA	NA	NA
Olive oil	401	418	419	419	418	419	415	418	418	415	418	418	418	418	417	418	418	419	NA	419	419	NA	NA	419
Wine	401	418	419	419	418	419	415	418	418	415	418	418	418	418	417	418	418	419	NA	419	419	NA	NA	419
Red winea	NA	NA	NA	NA	NA	NA	NA	NA	NA	NA	NA	NA	NA	NA	NA	NA	NA	NA	NA	NA	NA	NA	NA	NA
White winea	NA	NA	NA	NA	NA	NA	NA	NA	NA	NA	NA	NA	NA	NA	NA	NA	NA	NA	NA	NA	NA	NA	NA	NA
Beer	401	418	419	419	418	419	415	418	418	415	418	418	418	418	417	418	418	419	NA	419	419	NA	NA	419
aData on correlation coefficients and n for these foods are not available (i.e., non-estimated) due to their habitual intake was not reported in all centers.
bPartial Spearman correlations were performed using center, sex, age, BMI, energy intake and smoking status as covariates.
cNumber of cases that have valid data for the corresponding pair of variables (i.e., compound and/or food) and that were used to perform correlations.
Statistical significance is denoted as follows: *, p < 0.05; **, p < 0.001; ***, p < 0.001.
Abbreviations: 3,4-DHPEA-AC, hydroxytyrosol acetate; 3,4-DHPEA-EA, oleuropein-aglycone mono-aldehyde; 3,4-DHPEA-EDA, oleuropein-aglycone di-aldehyde; NA, not available; p-HPEA-AC, tyrosol acetate; p-HPEA-EA, ligstroside-aglycone mono-aldehyde; p-HPEA-EDA, ligstroside-aglycone di-aldehyde.
