# Supplementary material for: Correlation Analysis between Dietary Intake of Tyrosols and Their Food Sources and Urinary Excretion of Tyrosol and Hydroxytyrosol in a European Population
Source: Antioxidants (Basel). 2023 Mar 14;12(3):715. doi: 10.3390/antiox12030715 (PMC10044744; doi:10.3390/antiox12030715)
Supplement: Supplementary file 1 [file antioxidants-12-00715-s001.zip › Table S5.xlsx]

## Sheet: Supplementary Table S5
Table S5. Partial correlation coefficients for the relationship between 24-h urinary excretion and acute dietary intake of tyrosols and selected food sources according to three countries of the EPIC study.
France (rho)a	Urinary tyrosol	Urinary hydroxytyrosol	Urinary tyrosol + hydroxytyrosol	Dietary tyrosol	Dietary hydroxytyrosol	Dietary tyrosol + hydroxytyrosol	Dietary 3.4-DHPEA-AC	Dietary 3.4-DHPEA-EA	Dietary 3.4-DHPEA-EDA	Dietary p-HPEA-AC	Dietary p-HPEA-EA	Dietary p-HPEA-EDA	Dietary ligstroside	Dietary ligstroside aglycone	Dietary oleoside 11-methyl esterb	Dietary oleuropein	Dietary oleuropein aglycone	Total dietary tyrosols	Olives	Olive oil	Wine	Red wine	White wine	Beer
Urinary tyrosol	-	.587***	.824***	.540***	.589***	.574***	.196	.374**	.384**	.196	.372**	.383**	.383**	.333**	NA	.371**	.321*	.592***	.038	.137	.551***	.325*	.154	.278*
Urinary hydroxytyrosol	.587***	-	.912***	.487***	.520***	.523***	.047	.309*	.218	.049	.205	.216	.216	.166	NA	.326**	.268*	.524***	.272*	.074	.499***	.370**	.260*	.034
Urinary tyrosol + hydroxytyrosol	.824***	.912***	-	.523***	.589***	.571***	.107	.368**	.296*	.108	.284*	.295*	.296*	.240	NA	.382**	.321*	.581***	.238	.078	.549***	.351**	.243	.199
Dietary tyrosol	.540***	.487***	.523***	-	.857***	.990***	-.142	.101	.027	-.143	.016	.026	.026	-.045	NA	.124	.051	.788***	.219	-.127	.884***	.886***	.123	.030
Dietary hydroxytyrosol	.589***	.520***	.589***	.857***	-	.897***	.061	.357**	.235	.061	.228	.235	.234	.179	NA	.382**	.327**	.899***	.347**	.061	.911***	.746***	.216	-.009
Dietary tyrosol + hydroxytyrosol	.574***	.523***	.571***	.990***	.897***	-	-.098	.170	.074	-.099	.063	.073	.072	.004	NA	.197	.126	.836***	.295*	-.085	.891***	.862***	.144	.045
Dietary 3.4-DHPEA-AC	.196	.047	.107	-.142	.061	-.098	-	.592***	.620***	1.000***	.646***	.623***	.605***	.769***	NA	.534***	.693***	.269*	.000	.860***	-.101	-.175	.081	.205
Dietary 3.4-DHPEA-EA	.374**	.309*	.368**	.101	.357**	.170	.592***	-	.904***	.593***	.903***	.904***	.905***	.876***	NA	.993***	.970***	.583***	.236	.476***	.134	.030	.029	.093
Dietary 3.4-DHPEA-EDA	.384**	.218	.296*	.027	.235	.074	.620***	.904***	-	.622***	.999***	1.000***	.999***	.968***	NA	.859***	.839***	.483***	-.124	.526***	.074	-.019	-.047	.089
Dietary p-HPEA-AC	.196	.049	.108	-.143	.061	-.099	1.000***	.593***	.622***	-	.647***	.624***	.606***	.770***	NA	.535***	.694***	.269*	.000	.860***	-.101	-.176	.082	.205
Dietary p-HPEA-EA	.372**	.205	.284*	.016	.228	.063	.646***	.903***	.999***	.647***	-	.999***	.997***	.977***	NA	.856***	.846***	.476***	-.125	.553***	.065	-.030	-.049	.098
Dietary p-HPEA-EDA	.383**	.216	.295*	.026	.235	.073	.623***	.904***	1.000***	.624***	.999***	-	.999***	.970***	NA	.858***	.840***	.483***	-.124	.530***	.074	-.019	-.047	.094
Dietary ligstroside	.383**	.216	.296*	.026	.234	.072	.605***	.905***	.999***	.606***	.997***	.999***	-	.962***	NA	.861***	.834***	.480***	-.126	.506***	.073	-.020	-.047	.089
Dietary ligstroside aglycone	.333**	.166	.240	-.045	.179	.004	.769***	.876***	.968***	.770***	.977***	.970***	.962***	-	NA	.821***	.867***	.434***	-.125	.676***	.003	-.082	-.052	.147
Dietary oleoside 11-methyl esterb	NA	NA	NA	NA	NA	NA	NA	NA	NA	NA	NA	NA	NA	NA	NA	NA	NA	NA	NA	NA	NA	NA	NA	NA
Dietary oleuropein	.371**	.326**	.382**	.124	.382**	.197	.534***	.993***	.859***	.535***	.856***	.858***	.861***	.821***	NA	-	.965***	.590***	.318*	.416***	.151	.049	.035	.084
Dietary oleuropein aglycone	.321*	.268*	.321*	.051	.327**	.126	.693***	.970***	.839***	.694***	.846***	.840***	.834***	.867***	NA	.965***	-	.546***	.303*	.584***	.078	-.014	.019	.133
Total dietary tyrosols	.592***	.524***	.581***	.788***	.899***	.836***	.269*	.583***	.483***	.269*	.476***	.483***	.480***	.434***	NA	.590***	.546***	-	.282*	.256*	.764***	.691***	.180	.027
Olives	.038	.272*	.238	.219	.347**	.295*	.000	.236	-.124	.000	-.125	-.124	-.126	-.125	NA	.318*	.303*	.282*	-	-.062	.179	.094	.315*	-.022
Olive oil	.137	.074	.078	-.127	.061	-.085	.860***	.476***	.526***	.860***	.553***	.530***	.506***	.676***	NA	.416***	.584***	.256*	-.062	-	-.093	-.180	.009	.059
Wine	.551***	.499***	.549***	.884***	.911***	.891***	-.101	.134	.074	-.101	.065	.074	.073	.003	NA	.151	.078	.764***	.179	-.093	-	.825***	.265*	-.052
Red wine	.325*	.370**	.351**	.886***	.746***	.862***	-.175	.030	-.019	-.176	-.030	-.019	-.020	-.082	NA	.049	-.014	.691***	.094	-.180	.825***	-	-.012	-.060
White wine	.154	.260*	.243	.123	.216	.144	.081	.029	-.047	.082	-.049	-.047	-.047	-.052	NA	.035	.019	.180	.315*	.009	.265*	-.012	-	-.064
Beer	.278*	.034	.199	.030	-.009	.045	.205	.093	.089	.205	.098	.094	.089	.147	NA	.084	.133	.027	-.022	.059	-.052	-.060	-.064	-
France (n)c	Urinary tyrosol	Urinary hydroxytyrosol	Urinary tyrosol + hydroxytyrosol	Dietary tyrosol	Dietary hydroxytyrosol	Dietary tyrosol + hydroxytyrosol	Dietary 3.4-DHPEA-AC	Dietary 3.4-DHPEA-EA	Dietary 3.4-DHPEA-EDA	Dietary p-HPEA-AC	Dietary p-HPEA-EA	Dietary p-HPEA-EDA	Dietary ligstroside	Dietary ligstroside aglycone	Dietary oleoside 11-methyl esterb	Dietary oleuropein	Dietary oleuropein aglycone	Total dietary tyrosols	Olives	Olive oil	Wine	Red wine	White wine	Beer
Urinary tyrosol	66	66	66	66	66	66	66	66	66	66	66	66	66	66	0	66	66	66	66	66	66	66	66	66
Urinary hydroxytyrosol	66	67	67	67	67	67	67	67	67	67	67	67	67	67	0	67	67	67	67	67	67	67	67	67
Urinary tyrosol + hydroxytyrosol	66	67	67	67	67	67	67	67	67	67	67	67	67	67	0	67	67	67	67	67	67	67	67	67
Dietary tyrosol	66	67	67	67	67	67	67	67	67	67	67	67	67	67	0	67	67	67	67	67	67	67	67	67
Dietary hydroxytyrosol	66	67	67	67	67	67	67	67	67	67	67	67	67	67	0	67	67	67	67	67	67	67	67	67
Dietary tyrosol + hydroxytyrosol	66	67	67	67	67	67	67	67	67	67	67	67	67	67	0	67	67	67	67	67	67	67	67	67
Dietary 3.4-DHPEA-AC	66	67	67	67	67	67	67	67	67	67	67	67	67	67	0	67	67	67	67	67	67	67	67	67
Dietary 3.4-DHPEA-EA	66	67	67	67	67	67	67	67	67	67	67	67	67	67	0	67	67	67	67	67	67	67	67	67
Dietary 3.4-DHPEA-EDA	66	67	67	67	67	67	67	67	67	67	67	67	67	67	0	67	67	67	67	67	67	67	67	67
Dietary p-HPEA-AC	66	67	67	67	67	67	67	67	67	67	67	67	67	67	0	67	67	67	67	67	67	67	67	67
Dietary p-HPEA-EA	66	67	67	67	67	67	67	67	67	67	67	67	67	67	0	67	67	67	67	67	67	67	67	67
Dietary p-HPEA-EDA	66	67	67	67	67	67	67	67	67	67	67	67	67	67	0	67	67	67	67	67	67	67	67	67
Dietary ligstroside	66	67	67	67	67	67	67	67	67	67	67	67	67	67	0	67	67	67	67	67	67	67	67	67
Dietary ligstroside aglycone	66	67	67	67	67	67	67	67	67	67	67	67	67	67	0	67	67	67	67	67	67	67	67	67
Dietary oleoside 11-methyl esterb	NA	NA	NA	NA	NA	NA	NA	NA	NA	NA	NA	NA	NA	NA	NA	NA	NA	NA	NA	NA	NA	NA	NA	NA
Dietary oleuropein	66	67	67	67	67	67	67	67	67	67	67	67	67	67	0	67	67	67	67	67	67	67	67	67
Dietary oleuropein aglycone	66	67	67	67	67	67	67	67	67	67	67	67	67	67	0	67	67	67	67	67	67	67	67	67
Total dietary tyrosols	66	67	67	67	67	67	67	67	67	67	67	67	67	67	0	67	67	67	67	67	67	67	67	67
Olives	66	67	67	67	67	67	67	67	67	67	67	67	67	67	0	67	67	67	67	67	67	67	67	67
Olive oil	66	67	67	67	67	67	67	67	67	67	67	67	67	67	0	67	67	67	67	67	67	67	67	67
Wine	66	67	67	67	67	67	67	67	67	67	67	67	67	67	0	67	67	67	67	67	67	67	67	67
Red wine	66	67	67	67	67	67	67	67	67	67	67	67	67	67	0	67	67	67	67	67	67	67	67	67
White wine	66	67	67	67	67	67	67	67	67	67	67	67	67	67	0	67	67	67	67	67	67	67	67	67
Beer	66	67	67	67	67	67	67	67	67	67	67	67	67	67	0	67	67	67	67	67	67	67	67	67
Italy (rho)d	Urinary tyrosol	Urinary hydroxytyrosol	Urinary tyrosol + hydroxytyrosol	Dietary tyrosol	Dietary hydroxytyrosol	Dietary tyrosol + hydroxytyrosol	Dietary 3.4-DHPEA-AC	Dietary 3.4-DHPEA-EA	Dietary 3.4-DHPEA-EDA	Dietary p-HPEA-AC	Dietary p-HPEA-EA	Dietary p-HPEA-EDA	Dietary ligstroside	Dietary ligstroside aglycone	Dietary oleoside 11-methyl esterb	Dietary oleuropein	Dietary oleuropein aglycone	Total dietary tyrosols	Olives	Olive oil	Wine	Red wine	White wine	Beer
Urinary tyrosol	-	.752***	.863***	.614***	.547***	.602***	-.103	.272***	.269***	-.096	.249**	.262***	.269***	.146	NA	.250**	.179*	.503***	.025	.190*	.583***	.398***	.210**	.043
Urinary hydroxytyrosol	.752***	-	.976***	.631***	.621***	.655***	.009	.290***	.215**	.008	.226**	.213**	.202**	.193*	NA	.315***	.334***	.592***	.276***	.229**	.541***	.489***	.162*	-.009
Urinary tyrosol + hydroxytyrosol	.863***	.976***	-	.618***	.603***	.636***	-.035	.278***	.231**	-.036	.223**	.226**	.228**	.166*	NA	.296***	.296***	.566***	.205**	.213**	.547***	.451***	.189*	.004
Dietary tyrosol	.614***	.631***	.618***	-	.849***	.973***	-.064	.331***	.267***	-.066	.262***	.263***	.265***	.158*	NA	.367***	.285***	.799***	.279***	.174*	.796***	.816***	.058	-.074
Dietary hydroxytyrosol	.547***	.621***	.603***	.849***	-	.931***	.025	.465***	.328***	.018	.353***	.331***	.299***	.269***	NA	.534***	.485***	.848***	.561***	.267***	.708***	.582***	.143	-.140
Dietary tyrosol + hydroxytyrosol	.602***	.655***	.636***	.973***	.931***	-	-.029	.405***	.296***	-.032	.299***	.294***	.286***	.196*	NA	.464***	.387***	.853***	.447***	.206**	.763***	.742***	.101	-.087
Dietary 3.4-DHPEA-AC	-.103	.009	-.035	-.064	.025	-.029	-	-.050	-.174*	.992***	.048	-.133	-.305***	.561***	NA	-.155*	.462***	-.022	.175*	.181*	-.079	-.063	-.019	.066
Dietary 3.4-DHPEA-EA	.272***	.290***	.278***	.331***	.465***	.405***	-.050	-	.938***	-.046	.938***	.945***	.898***	.645***	NA	.948***	.747***	.768***	.397***	.599***	.068	.047	.120	-.010
Dietary 3.4-DHPEA-EDA	.269***	.215**	.231**	.267***	.328***	.296***	-.174*	.938***	-	-.172*	.957***	.998***	.981***	.603***	NA	.851***	.579***	.663***	.138	.602***	.045	.024	.095	-.037
Dietary p-HPEA-AC	-.096	.008	-.036	-.066	.018	-.032	.992***	-.046	-.172*	-	.050	-.132	-.300***	.550***	NA	-.153*	.449***	-.023	.179*	.171*	-.080	-.062	-.017	.057
Dietary p-HPEA-EA	.249**	.226**	.223**	.262***	.353***	.299***	.048	.938***	.957***	.050	-	.971***	.889***	.784***	NA	.810***	.724***	.681***	.182*	.678***	.035	.014	.068	-.030
Dietary p-HPEA-EDA	.262***	.213**	.226**	.263***	.331***	.294***	-.133	.945***	.998***	-.132	.971***	-	.970***	.640***	NA	.848***	.609***	.667***	.148	.620***	.040	.016	.092	-.034
Dietary ligstroside	.269***	.202**	.228**	.265***	.299***	.286***	-.305***	.898***	.981***	-.300***	.889***	.970***	-	.466***	NA	.839***	.467***	.632***	.101	.521***	.047	.038	.093	-.040
Dietary ligstroside aglycone	.146	.193*	.166*	.158*	.269***	.196*	.561***	.645***	.603***	.550***	.784***	.640***	.466***	-	NA	.457***	.860***	.486***	.162*	.649***	-.002	-.026	.029	.032
Dietary oleoside 11-methyl esterb	NA	NA	NA	NA	NA	NA	NA	NA	NA	NA	NA	NA	NA	NA	NA	NA	NA	NA	NA	NA	NA	NA	NA	NA
Dietary oleuropein	.250**	.315***	.296***	.367***	.534***	.464***	-.155*	.948***	.851***	-.153*	.810***	.848***	.839***	.457***	NA	-	.670***	.779***	.544***	.499***	.088	.091	.127	-.025
Dietary oleuropein aglycone	.179*	.334***	.296***	.285***	.485***	.387***	.462***	.747***	.579***	.449***	.724***	.609***	.467***	.860***	NA	.670***	-	.664***	.536***	.574***	.062	.034	.114	.059
Total dietary tyrosols	.503***	.592***	.566***	.799***	.848***	.853***	-.022	.768***	.663***	-.023	.681***	.667***	.632***	.486***	NA	.779***	.664***	-	.487***	.442***	.500***	.531***	.058	-.077
Olives	.025	.276***	.205**	.279***	.561***	.447***	.175*	.397***	.138	.179*	.182*	.148	.101	.162*	NA	.544***	.536***	.487***	-	.143	.099	.085	.146	-.053
Olive oil	.190*	.229**	.213**	.174*	.267***	.206**	.181*	.599***	.602***	.171*	.678***	.620***	.521***	.649***	NA	.499***	.574***	.442***	.143	-	.094	.022	.044	.099
Wine	.583***	.541***	.547***	.796***	.708***	.763***	-.079	.068	.045	-.080	.035	.040	.047	-.002	NA	.088	.062	.500***	.099	.094	-	.654***	.386***	-.178*
Red wine	.398***	.489***	.451***	.816***	.582***	.742***	-.063	.047	.024	-.062	.014	.016	.038	-.026	NA	.091	.034	.531***	.085	.022	.654***	-	-.210**	-.190*
White wine	.210**	.162*	.189*	.058	.143	.101	-.019	.120	.095	-.017	.068	.092	.093	.029	NA	.127	.114	.058	.146	.044	.386***	-.210**	-	-.003
Beer	.043	-.009	.004	-.074	-.140	-.087	.066	-.010	-.037	.057	-.030	-.034	-.040	.032	NA	-.025	.059	-.077	-.053	.099	-.178*	-.190*	-.003	-
Italy (n)c	Urinary tyrosol	Urinary hydroxytyrosol	Urinary tyrosol + hydroxytyrosol	Dietary tyrosol	Dietary hydroxytyrosol	Dietary tyrosol + hydroxytyrosol	Dietary 3.4-DHPEA-AC	Dietary 3.4-DHPEA-EA	Dietary 3.4-DHPEA-EDA	Dietary p-HPEA-AC	Dietary p-HPEA-EA	Dietary p-HPEA-EDA	Dietary ligstroside	Dietary ligstroside aglycone	Dietary oleoside 11-methyl esterb	Dietary oleuropein	Dietary oleuropein aglycone	Total dietary tyrosols	Olives	Olive oil	Wine	Red wine	White wine	Beer
Urinary tyrosol	169	169	169	169	169	169	169	169	169	169	169	169	169	169	0	169	169	169	169	169	169	169	169	169
Urinary hydroxytyrosol	169	174	174	174	174	174	174	174	174	174	174	174	174	174	0	174	174	174	174	174	174	174	174	174
Urinary tyrosol + hydroxytyrosol	169	174	175	175	175	175	175	175	175	175	175	175	175	175	0	175	175	175	175	175	175	175	175	175
Dietary tyrosol	169	174	175	175	175	175	175	175	175	175	175	175	175	175	0	175	175	175	175	175	175	175	175	175
Dietary hydroxytyrosol	169	174	175	175	175	175	175	175	175	175	175	175	175	175	0	175	175	175	175	175	175	175	175	175
Dietary tyrosol + hydroxytyrosol	169	174	175	175	175	175	175	175	175	175	175	175	175	175	0	175	175	175	175	175	175	175	175	175
Dietary 3.4-DHPEA-AC	169	174	175	175	175	175	175	175	175	175	175	175	175	175	0	175	175	175	175	175	175	175	175	175
Dietary 3.4-DHPEA-EA	169	174	175	175	175	175	175	175	175	175	175	175	175	175	0	175	175	175	175	175	175	175	175	175
Dietary 3.4-DHPEA-EDA	169	174	175	175	175	175	175	175	175	175	175	175	175	175	0	175	175	175	175	175	175	175	175	175
Dietary p-HPEA-AC	169	174	175	175	175	175	175	175	175	175	175	175	175	175	0	175	175	175	175	175	175	175	175	175
Dietary p-HPEA-EA	169	174	175	175	175	175	175	175	175	175	175	175	175	175	0	175	175	175	175	175	175	175	175	175
Dietary p-HPEA-EDA	169	174	175	175	175	175	175	175	175	175	175	175	175	175	0	175	175	175	175	175	175	175	175	175
Dietary ligstroside	169	174	175	175	175	175	175	175	175	175	175	175	175	175	0	175	175	175	175	175	175	175	175	175
Dietary ligstroside aglycone	169	174	175	175	175	175	175	175	175	175	175	175	175	175	0	175	175	175	175	175	175	175	175	175
Dietary oleoside 11-methyl esterb	NA	NA	NA	NA	NA	NA	NA	NA	NA	NA	NA	NA	NA	NA	NA	NA	NA	NA	NA	NA	NA	NA	NA	NA
Dietary oleuropein	169	174	175	175	175	175	175	175	175	175	175	175	175	175	0	175	175	175	175	175	175	175	175	175
Dietary oleuropein aglycone	169	174	175	175	175	175	175	175	175	175	175	175	175	175	0	175	175	175	175	175	175	175	175	175
Total dietary tyrosols	169	174	175	175	175	175	175	175	175	175	175	175	175	175	0	175	175	175	175	175	175	175	175	175
Olives	169	174	175	175	175	175	175	175	175	175	175	175	175	175	0	175	175	175	175	175	175	175	175	175
Olive oil	169	174	175	175	175	175	175	175	175	175	175	175	175	175	0	175	175	175	175	175	175	175	175	175
Wine	169	174	175	175	175	175	175	175	175	175	175	175	175	175	0	175	175	175	175	175	175	175	175	175
Red wine	169	174	175	175	175	175	175	175	175	175	175	175	175	175	0	175	175	175	175	175	175	175	175	175
White wine	169	174	175	175	175	175	175	175	175	175	175	175	175	175	0	175	175	175	175	175	175	175	175	175
Beer	169	174	175	175	175	175	175	175	175	175	175	175	175	175	0	175	175	175	175	175	175	175	175	175
Germany (rho)d	Urinary tyrosol	Urinary hydroxytyrosol	Urinary tyrosol + hydroxytyrosol	Dietary tyrosol	Dietary hydroxytyrosol	Dietary tyrosol + hydroxytyrosol	Dietary 3.4-DHPEA-AC	Dietary 3.4-DHPEA-EA	Dietary 3.4-DHPEA-EDA	Dietary p-HPEA-AC	Dietary p-HPEA-EA	Dietary p-HPEA-EDA	Dietary ligstroside	Dietary ligstroside aglycone	Dietary oleoside 11-methyl esterb	Dietary oleuropein	Dietary oleuropein aglycone	Total dietary tyrosols	Olives	Olive oil	Wine	Red wine	White wine	Beer
Urinary tyrosol	-	.650***	.878***	.678***	.325***	.678***	.149	.051	.043	.149	.045	.043	.041	.055	NA	.044	.059	.613***	.072	.054	.461***	.210**	.368***	.460***
Urinary hydroxytyrosol	.650***	-	.903***	.525***	.468***	.566***	.194*	.116	.077	.194*	.078	.077	.075	.089	NA	.116	.128	.542***	.135	.154*	.521***	.306***	.373***	.118
Urinary tyrosol + hydroxytyrosol	.878***	.903***	-	.631***	.446***	.658***	.196*	.109	.070	.196*	.072	.070	.068	.082	NA	.106	.120	.619***	.139	.121	.498***	.282***	.357***	.297***
Dietary tyrosol	.678***	.525***	.631***	-	.515***	.984***	.263***	.216**	.188*	.263***	.191*	.188*	.187*	.201**	NA	.213**	.227**	.934***	.102	.068	.518***	.413***	.287***	.506***
Dietary hydroxytyrosol	.325***	.468***	.446***	.515***	-	.594***	.410***	.561***	.503***	.410***	.503***	.503***	.503***	.504***	NA	.565***	.567***	.668***	.280***	.214**	.509***	.428***	.255***	-.030
Dietary tyrosol + hydroxytyrosol	.678***	.566***	.658***	.984***	.594***	-	.266***	.263***	.205**	.266***	.208**	.205**	.204**	.217**	NA	.265***	.277***	.960***	.230**	.081	.537***	.429***	.292***	.441***
Dietary 3.4-DHPEA-AC	.149	.194*	.196*	.263***	.410***	.266***	-	.699***	.742***	1.000***	.750***	.743***	.739***	.775***	NA	.683***	.714***	.358***	.052	.472***	.084	.102	.019	.087
Dietary 3.4-DHPEA-EA	.051	.116	.109	.216**	.561***	.263***	.699***	-	.947***	.699***	.947***	.947***	.947***	.944***	NA	.998***	.997***	.440***	.317***	.354***	-.007	-.002	-.003	-.023
Dietary 3.4-DHPEA-EDA	.043	.077	.070	.188*	.503***	.205**	.742***	.947***	-	.742***	1.000***	1.000***	1.000***	.998***	NA	.932***	.932***	.381***	.062	.388***	.033	.011	.036	-.014
Dietary p-HPEA-AC	.149	.194*	.196*	.263***	.410***	.266***	1.000***	.699***	.742***	-	.750***	.743***	.739***	.775***	NA	.683***	.714***	.358***	.052	.471***	.083	.101	.019	.086
Dietary p-HPEA-EA	.045	.078	.072	.191*	.503***	.208**	.750***	.947***	1.000***	.750***	-	1.000***	1.000***	.998***	NA	.932***	.932***	.384***	.062	.390***	.034	.014	.035	-.011
Dietary p-HPEA-EDA	.043	.077	.070	.188*	.503***	.205**	.743***	.947***	1.000***	.743***	1.000***	-	1.000***	.998***	NA	.932***	.932***	.382***	.063	.388***	.033	.011	.036	-.014
Dietary ligstroside	.041	.075	.068	.187*	.503***	.204**	.739***	.947***	1.000***	.739***	1.000***	1.000***	-	.997***	NA	.932***	.932***	.381***	.063	.386***	.033	.011	.036	-.015
Dietary ligstroside aglycone	.055	.089	.082	.201**	.504***	.217**	.775***	.944***	.998***	.775***	.998***	.998***	.997***	-	NA	.929***	.932***	.390***	.056	.397***	.037	.023	.031	-.002
Dietary oleoside 11-methyl esterb	NA	NA	NA	NA	NA	NA	NA	NA	NA	NA	NA	NA	NA	NA	NA	NA	NA	NA	NA	NA	NA	NA	NA	NA
Dietary oleuropein	.044	.116	.106	.213**	.565***	.265***	.683***	.998***	.932***	.683***	.932***	.932***	.932***	.929***	NA	-	.998***	.438***	.357***	.340***	-.013	-.004	-.008	-.027
Dietary oleuropein aglycone	.059	.128	.120	.227**	.567***	.277***	.714***	.997***	.932***	.714***	.932***	.932***	.932***	.932***	NA	.998***	-	.448***	.352***	.350***	-.007	.005	-.008	-.017
Total dietary tyrosols	.613***	.542***	.619***	.934***	.668***	.960***	.358***	.440***	.381***	.358***	.384***	.382***	.381***	.390***	NA	.438***	.448***	-	.247**	.189*	.501***	.414***	.261***	.380***
Olives	.072	.135	.139	.102	.280***	.230**	.052	.317***	.062	.052	.062	.063	.063	.056	NA	.357***	.352***	.247**	-	.018	-.066	.054	-.107	-.066
Olive oil	.054	.154*	.121	.068	.214**	.081	.472***	.354***	.388***	.471***	.390***	.388***	.386***	.397***	NA	.340***	.350***	.189*	.018	-	.039	.132	-.049	-.006
Wine	.461***	.521***	.498***	.518***	.509***	.537***	.084	-.007	.033	.083	.034	.033	.033	.037	NA	-.013	-.007	.501***	-.066	.039	-	.562***	.756***	-.197**
Red wine	.210**	.306***	.282***	.413***	.428***	.429***	.102	-.002	.011	.101	.014	.011	.011	.023	NA	-.004	.005	.414***	.054	.132	.562***	-	-.046	-.115
White wine	.368***	.373***	.357***	.287***	.255***	.292***	.019	-.003	.036	.019	.035	.036	.036	.031	NA	-.008	-.008	.261***	-.107	-.049	.756***	-.046	-	-.164*
Beer	.460***	.118	.297***	.506***	-.030	.441***	.087	-.023	-.014	.086	-.011	-.014	-.015	-.002	NA	-.027	-.017	.380***	-.066	-.006	-.197**	-.115	-.164*	-
Germany (n)c	Urinary tyrosol	Urinary hydroxytyrosol	Urinary tyrosol + hydroxytyrosol	Dietary tyrosol	Dietary hydroxytyrosol	Dietary tyrosol + hydroxytyrosol	Dietary 3.4-DHPEA-AC	Dietary 3.4-DHPEA-EA	Dietary 3.4-DHPEA-EDA	Dietary p-HPEA-AC	Dietary p-HPEA-EA	Dietary p-HPEA-EDA	Dietary ligstroside	Dietary ligstroside aglycone	Dietary oleoside 11-methyl esterb	Dietary oleuropein	Dietary oleuropein aglycone	Total dietary tyrosols	Olives	Olive oil	Wine	Red wine	White wine	Beer
Urinary tyrosol	166	166	166	166	166	166	166	166	166	166	166	166	166	166	0	166	166	166	166	166	166	166	166	166
Urinary hydroxytyrosol	166	177	177	177	177	177	177	177	177	177	177	177	177	177	0	177	177	177	177	177	177	177	177	177
Urinary tyrosol + hydroxytyrosol	166	177	177	177	177	177	177	177	177	177	177	177	177	177	0	177	177	177	177	177	177	177	177	177
Dietary tyrosol	166	177	177	177	177	177	177	177	177	177	177	177	177	177	0	177	177	177	177	177	177	177	177	177
Dietary hydroxytyrosol	166	177	177	177	177	177	177	177	177	177	177	177	177	177	0	177	177	177	177	177	177	177	177	177
Dietary tyrosol + hydroxytyrosol	166	177	177	177	177	177	177	177	177	177	177	177	177	177	0	177	177	177	177	177	177	177	177	177
Dietary 3.4-DHPEA-AC	166	177	177	177	177	177	177	177	177	177	177	177	177	177	0	177	177	177	177	177	177	177	177	177
Dietary 3.4-DHPEA-EA	166	177	177	177	177	177	177	177	177	177	177	177	177	177	0	177	177	177	177	177	177	177	177	177
Dietary 3.4-DHPEA-EDA	166	177	177	177	177	177	177	177	177	177	177	177	177	177	0	177	177	177	177	177	177	177	177	177
Dietary p-HPEA-AC	166	177	177	177	177	177	177	177	177	177	177	177	177	177	0	177	177	177	177	177	177	177	177	177
Dietary p-HPEA-EA	166	177	177	177	177	177	177	177	177	177	177	177	177	177	0	177	177	177	177	177	177	177	177	177
Dietary p-HPEA-EDA	166	177	177	177	177	177	177	177	177	177	177	177	177	177	0	177	177	177	177	177	177	177	177	177
Dietary ligstroside	166	177	177	177	177	177	177	177	177	177	177	177	177	177	0	177	177	177	177	177	177	177	177	177
Dietary ligstroside aglycone	166	177	177	177	177	177	177	177	177	177	177	177	177	177	0	177	177	177	177	177	177	177	177	177
Dietary oleoside 11-methyl esterb	NA	NA	NA	NA	NA	NA	NA	NA	NA	NA	NA	NA	NA	NA	NA	NA	NA	NA	NA	NA	NA	NA	NA	NA
Dietary oleuropein	166	177	177	177	177	177	177	177	177	177	177	177	177	177	0	177	177	177	177	177	177	177	177	177
Dietary oleuropein aglycone	166	177	177	177	177	177	177	177	177	177	177	177	177	177	0	177	177	177	177	177	177	177	177	177
Total dietary tyrosols	166	177	177	177	177	177	177	177	177	177	177	177	177	177	0	177	177	177	177	177	177	177	177	177
Olives	166	177	177	177	177	177	177	177	177	177	177	177	177	177	0	177	177	177	177	177	177	177	177	177
Olive oil	166	177	177	177	177	177	177	177	177	177	177	177	177	177	0	177	177	177	177	177	177	177	177	177
Wine	166	177	177	177	177	177	177	177	177	177	177	177	177	177	0	177	177	177	177	177	177	177	177	177
Red wine	166	177	177	177	177	177	177	177	177	177	177	177	177	177	0	177	177	177	177	177	177	177	177	177
White wine	166	177	177	177	177	177	177	177	177	177	177	177	177	177	0	177	177	177	177	177	177	177	177	177
Beer	166	177	177	177	177	177	177	177	177	177	177	177	177	177	0	177	177	177	177	177	177	177	177	177
aPartial Spearman correlations for France were performed using age, BMI, energy intake and smoking status as covariates.
bData on correlation coefficients and n for this compound are not available (i.e., non-estimated) due to null acute intake in all centers.
cNumber of cases that have valid data for the corresponding pair of variables (i.e., compound and/or food) and that were used to perform correlations.
dPartial Spearman correlations for Italy and Germany were performed using center, sex, age, BMI, energy intake and smoking status as covariates.
Statistical significance is denoted as follows: *, p < 0.05; **, p < 0.001; ***, p < 0.001.
Abbreviations: 3,4-DHPEA-AC, hydroxytyrosol acetate; 3,4-DHPEA-EA, oleuropein-aglycone mono-aldehyde; 3,4-DHPEA-EDA, oleuropein-aglycone di-aldehyde; NA, not available; p-HPEA-AC, tyrosol acetate; p-HPEA-EA, ligstroside-aglycone mono-aldehyde; p-HPEA-EDA, ligstroside-aglycone di-aldehyde.
