# Supplementary material for: Correlation Analysis between Dietary Intake of Tyrosols and Their Food Sources and Urinary Excretion of Tyrosol and Hydroxytyrosol in a European Population
Source: Antioxidants (Basel). 2023 Mar 14;12(3):715. doi: 10.3390/antiox12030715 (PMC10044744; doi:10.3390/antiox12030715)
Supplement: Supplementary file 1 [file antioxidants-12-00715-s001.zip › Table S6.xlsx]

## Sheet: Supplementary Table S6
Table S6. Partial correlation coefficients for the relationship between 24-h urinary excretion and habitual dietary intake of tyrosols and selected food sources according to three countries of the EPIC study.
France (rho)a	Urinary tyrosol	Urinary hydroxytyrosol	Urinary tyrosol + hydroxytyrosol	Dietary tyrosol	Dietary hydroxytyrosol	Dietary tyrosol + hydroxytyrosol	Dietary 3.4-DHPEA-AC	Dietary 3.4-DHPEA-EA	Dietary 3.4-DHPEA-EDA	Dietary p-HPEA-ACb	Dietary p-HPEA-EA	Dietary p-HPEA-EDA	Dietary ligstroside	Dietary ligstroside aglycone	Dietary oleoside 11-methyl ester	Dietary oleuropein	Dietary oleuropein aglycone	Total dietary tyrosols	Olives	Olive oil	Wine	Red wineb	White wineb	Beer
Urinary tyrosol	-	.600***	.828***	.366**	.378**	.406**	.147	.300*	.093	NA	.091	.095	.094	.100	.221	.288*	.315*	.423***	.246	.130	.371**	NA	NA	.340**
Urinary hydroxytyrosol	.600***	-	.916***	.226	.226	.246	.195	.358**	.296*	NA	.289*	.294*	.296*	.261*	.119	.220	.246	.350**	.131	.263*	.193	NA	NA	.140
Urinary tyrosol + hydroxytyrosol	.828***	.916***	-	.310*	.348**	.353**	.174	.395**	.212	NA	.206	.211	.213	.186	.220	.315*	.340**	.440***	.240	.186	.281*	NA	NA	.287*
Dietary tyrosol	.366**	.226	.310*	-	.698***	.957***	.216	.405**	.179	NA	.187	.181	.182	.234	.334**	.390**	.424***	.790***	.352**	.184	.964***	NA	NA	.304*
Dietary hydroxytyrosol	.378**	.226	.348**	.698***	-	.867***	.227	.680***	.138	NA	.140	.139	.146	.158	.888***	.892***	.904***	.901***	.885***	.251*	.601***	NA	NA	.347**
Dietary tyrosol + hydroxytyrosol	.406**	.246	.353**	.957***	.867***	-	.205	.536***	.154	NA	.160	.156	.160	.197	.578***	.615***	.641***	.889***	.585***	.205	.891***	NA	NA	.348**
Dietary 3.4-DHPEA-AC	.147	.195	.174	.216	.227	.205	-	.381**	.552***	NA	.572***	.554***	.527***	.691***	.123	.170	.253	.290*	.097	.826***	.193	NA	NA	.058
Dietary 3.4-DHPEA-EA	.300*	.358**	.395**	.405**	.680***	.536***	.381**	-	.713***	NA	.712***	.713***	.717***	.689***	.647***	.784***	.814***	.839***	.639***	.499***	.278*	NA	NA	.234
Dietary 3.4-DHPEA-EDA	.093	.296*	.212	.179	.138	.154	.552***	.713***	-	NA	.999***	1.000***	.998***	.966***	.060	.233	.272*	.418***	.042	.605***	.112	NA	NA	.088
Dietary p-HPEA-ACb	NA	NA	NA	NA	NA	NA	NA	NA	NA	-	NA	NA	NA	NA	NA	NA	NA	NA	NA	NA	NA	NA	NA	NA
Dietary p-HPEA-EA	.091	.289*	.206	.187	.140	.160	.572***	.712***	.999***	NA	-	.999***	.996***	.975***	.056	.229	.270*	.422***	.037	.620***	.121	NA	NA	.081
Dietary p-HPEA-EDA	.095	.294*	.211	.181	.139	.156	.554***	.713***	1.000***	NA	.999***	-	.998***	.968***	.060	.233	.271*	.419***	.042	.608***	.115	NA	NA	.086
Dietary ligstroside	.094	.296*	.213	.182	.146	.160	.527***	.717***	.998***	NA	.996***	.998***	-	.956***	.071	.243	.278*	.423***	.054	.585***	.113	NA	NA	.092
Dietary ligstroside aglycone	.100	.261*	.186	.234	.158	.197	.691***	.689***	.966***	NA	.975***	.968***	.956***	-	.038	.214	.272*	.433***	.027	.700***	.171	NA	NA	.070
Dietary oleoside 11-methyl ester	.221	.119	.220	.334**	.888***	.578***	.123	.647***	.060	NA	.056	.060	.071	.038	-	.964***	.954***	.728***	.995***	.198	.212	NA	NA	.284*
Dietary oleuropein	.288*	.220	.315*	.390**	.892***	.615***	.170	.784***	.233	NA	.229	.233	.243	.214	.964***	-	.992***	.806***	.959***	.266*	.257*	NA	NA	.319*
Dietary oleuropein aglycone	.315*	.246	.340**	.424***	.904***	.641***	.253	.814***	.272*	NA	.270*	.271*	.278*	.272*	.954***	.992***	-	.835***	.945***	.331**	.290*	NA	NA	.321*
Total dietary tyrosols	.423***	.350**	.440***	.790***	.901***	.889***	.290*	.839***	.418***	NA	.422***	.419***	.423***	.433***	.728***	.806***	.835***	-	.724***	.370**	.682***	NA	NA	.337**
Olives	.246	.131	.240	.352**	.885***	.585***	.097	.639***	.042	NA	.037	.042	.054	.027	.995***	.959***	.945***	.724***	-	.192	.234	NA	NA	.309*
Olive oil	.130	.263*	.186	.184	.251*	.205	.826***	.499***	.605***	NA	.620***	.608***	.585***	.700***	.198	.266*	.331**	.370**	.192	-	.142	NA	NA	-.027
Wine	.371**	.193	.281*	.964***	.601***	.891***	.193	.278*	.112	NA	.121	.115	.113	.171	.212	.257*	.290*	.682***	.234	.142	-	NA	NA	.258*
Red wineb	NA	NA	NA	NA	NA	NA	NA	NA	NA	NA	NA	NA	NA	NA	NA	NA	NA	NA	NA	NA	NA	-	NA	NA
White wineb	NA	NA	NA	NA	NA	NA	NA	NA	NA	NA	NA	NA	NA	NA	NA	NA	NA	NA	NA	NA	NA	NA	-	NA
Beer	.340**	.140	.287*	.304*	.347**	.348**	.058	.234	.088	NA	.081	.086	.092	.070	.284*	.319*	.321*	.337**	.309*	-.027	.258*	NA	NA	-
France (n)c	Urinary tyrosol	Urinary hydroxytyrosol	Urinary tyrosol + hydroxytyrosol	Dietary tyrosol	Dietary hydroxytyrosol	Dietary tyrosol + hydroxytyrosol	Dietary 3.4-DHPEA-AC	Dietary 3.4-DHPEA-EA	Dietary 3.4-DHPEA-EDA	Dietary p-HPEA-AC	Dietary p-HPEA-EA	Dietary p-HPEA-EDA	Dietary ligstroside	Dietary ligstroside aglycone	Dietary oleoside 11-methyl ester	Dietary oleuropein	Dietary oleuropein aglycone	Total dietary tyrosols	Olives	Olive oil	Wine	Red wineb	White wineb	Beer
Urinary tyrosol	66	66	66	66	65	66	62	65	65	62	65	65	65	65	64	65	65	66	66	66	66	NA	NA	66
Urinary hydroxytyrosol	66	67	67	67	66	67	63	66	66	63	66	66	66	66	65	66	66	67	67	67	67	NA	NA	67
Urinary tyrosol + hydroxytyrosol	66	67	67	67	66	67	63	66	66	63	66	66	66	66	65	66	66	67	67	67	67	NA	NA	67
Dietary tyrosol	66	67	67	67	66	67	63	66	66	63	66	66	66	66	65	66	66	67	67	67	67	NA	NA	67
Dietary hydroxytyrosol	65	66	66	66	66	66	63	66	66	63	66	66	66	66	65	66	66	66	66	66	66	NA	NA	66
Dietary tyrosol + hydroxytyrosol	66	67	67	67	66	67	63	66	66	63	66	66	66	66	65	66	66	67	67	67	67	NA	NA	67
Dietary 3.4-DHPEA-AC	62	63	63	63	63	63	63	63	63	63	63	63	63	63	63	63	63	63	63	63	63	NA	NA	63
Dietary 3.4-DHPEA-EA	65	66	66	66	66	66	63	66	66	63	66	66	66	66	65	66	66	66	66	66	66	NA	NA	66
Dietary 3.4-DHPEA-EDA	65	66	66	66	66	66	63	66	66	63	66	66	66	66	65	66	66	66	66	66	66	NA	NA	66
Dietary p-HPEA-AC	62	63	63	63	63	63	63	63	63	63	63	63	63	63	NA	63	63	63	63	63	63	NA	NA	63
Dietary p-HPEA-EA	65	66	66	66	66	66	63	66	66	63	66	66	66	66	65	66	66	66	66	66	66	NA	NA	66
Dietary p-HPEA-EDA	65	66	66	66	66	66	63	66	66	63	66	66	66	66	65	66	66	66	66	66	66	NA	NA	66
Dietary ligstroside	65	66	66	66	66	66	63	66	66	63	66	66	66	66	65	66	66	66	66	66	66	NA	NA	66
Dietary ligstroside aglycone	65	66	66	66	66	66	63	66	66	63	66	66	66	66	65	66	66	66	66	66	66	NA	NA	66
Dietary oleoside 11-methyl ester	64	65	65	65	65	65	63	65	65	NA	65	65	65	65	65	65	65	65	65	65	65	NA	NA	65
Dietary oleuropein	65	66	66	66	66	66	63	66	66	63	66	66	66	66	65	66	66	66	66	66	66	NA	NA	66
Dietary oleuropein aglycone	65	66	66	66	66	66	63	66	66	63	66	66	66	66	65	66	66	66	66	66	66	NA	NA	66
Total dietary tyrosols	66	67	67	67	66	67	63	66	66	63	66	66	66	66	65	66	66	67	67	67	67	NA	NA	67
Olives	66	67	67	67	66	67	63	66	66	63	66	66	66	66	65	66	66	67	67	67	67	NA	NA	67
Olive oil	66	67	67	67	66	67	63	66	66	63	66	66	66	66	65	66	66	67	67	67	67	NA	NA	67
Wine	66	67	67	67	66	67	63	66	66	63	66	66	66	66	65	66	66	67	67	67	67	NA	NA	67
Red wineb	NA	NA	NA	NA	NA	NA	NA	NA	NA	NA	NA	NA	NA	NA	NA	NA	NA	NA	NA	NA	NA	NA	NA	NA
White wineb	NA	NA	NA	NA	NA	NA	NA	NA	NA	NA	NA	NA	NA	NA	NA	NA	NA	NA	NA	NA	NA	NA	NA	NA
Beer	66	67	67	67	66	67	63	66	66	63	66	66	66	66	65	66	66	67	67	67	67	NA	NA	67
Italy (rho)d	Urinary tyrosol	Urinary hydroxytyrosol	Urinary tyrosol + hydroxytyrosol	Dietary tyrosol	Dietary hydroxytyrosol	Dietary tyrosol + hydroxytyrosol	Dietary 3.4-DHPEA-AC	Dietary 3.4-DHPEA-EA	Dietary 3.4-DHPEA-EDA	Dietary p-HPEA-AC	Dietary p-HPEA-EA	Dietary p-HPEA-EDA	Dietary ligstroside	Dietary ligstroside aglycone	Dietary oleoside 11-methyl ester	Dietary oleuropein	Dietary oleuropein aglycone	Total dietary tyrosols	Olivesb	Olive oil	Wine	Red wineb	White wineb	Beer
Urinary tyrosol	-	.742***	.859***	.466***	.516***	.484***	.150	.187*	.159*	.158*	.179*	.171*	-.026	.158*	.168*	-.043	.185*	.430***	NA	.151	.444***	NA	NA	.096
Urinary hydroxytyrosol	.742***	-	.975***	.463***	.513***	.486***	.086	.116	.061	.109	.101	.073	-.044	.091	.133	.002	.142	.396***	NA	.096	.417***	NA	NA	.085
Urinary tyrosol + hydroxytyrosol	.859***	.975***	-	.468***	.533***	.494***	.103	.121	.064	.125	.111	.078	-.059	.107	.137	-.021	.157*	.411***	NA	.122	.440***	NA	NA	.066
Dietary tyrosol	.466***	.463***	.468***	-	.894***	.988***	.016	.022	.024	.044	.024	.023	-.019	.014	.00	-.055	.008	.641***	NA	.012	.917***	NA	NA	.155*
Dietary hydroxytyrosol	.516***	.513***	.533***	.894***	-	.945***	.128	.231**	.162*	.131	.171*	.168*	.018	.139	.244***	.103	.224**	.774***	NA	.127	.829***	NA	NA	.124
Dietary tyrosol + hydroxytyrosol	.484***	.486***	.494***	.988***	.945***	-	.044	.081	.059	.065	.062	.060	-.007	.046	.076	-.004	.070	.695***	NA	.040	.897***	NA	NA	.150
Dietary 3.4-DHPEA-AC	.150	.086	.103	.016	.128	.044	-	.779***	.663***	.943***	.913***	.749***	-.157*	.995***	.843***	-.097	.940***	.603***	NA	.962***	-.050	NA	NA	-.080
Dietary 3.4-DHPEA-EA	.187*	.116	.121	.022	.231**	.081	.779***	-	.948***	.705***	.944***	.969***	.336***	.825***	.800***	.415***	.872***	.694***	NA	.758***	-.063	NA	NA	.006
Dietary 3.4-DHPEA-EDA	.159*	.061	.064	.024	.162*	.059	.663***	.948***	-	.599***	.891***	.989***	.521***	.719***	.640***	.507***	.717***	.621***	NA	.648***	-.033	NA	NA	.039
Dietary p-HPEA-AC	.158*	.109	.125	.044	.131	.065	.943***	.705***	.599***	-	.832***	.675***	-.166*	.932***	.766***	-.105	.873***	.568***	NA	.904***	-.023	NA	NA	-.123
Dietary p-HPEA-EA	.179*	.101	.111	.024	.171*	.062	.913***	.944***	.891***	.832***	-	.944***	.150	.946***	.836***	.179*	.924***	.678***	NA	.884***	-.049	NA	NA	-.034
Dietary p-HPEA-EDA	.171*	.073	.078	.023	.168*	.060	.749***	.969***	.989***	.675***	.944***	-	.416***	.800***	.712***	.415***	.792***	.651***	NA	.730***	-.039	NA	NA	.013
Dietary ligstroside	-.026	-.044	-.059	-.019	.018	-.007	-.157*	.336***	.521***	-.166*	.150	.416***	-	-.098	-.064	.898***	-.065	.095	NA	-.141	-.018	NA	NA	.174*
Dietary ligstroside aglycone	.158*	.091	.107	.014	.139	.046	.995***	.825***	.719***	.932***	.946***	.800***	-.098	-	.859***	-.043	.955***	.627***	NA	.958***	-.055	NA	NA	-.076
Dietary oleoside 11-methyl ester	.168*	.133	.137	.00	.244***	.076	.843***	.800***	.640***	.766***	.836***	.712***	-.064	.859***	-	.130	.932***	.623***	NA	.807***	-.096	NA	NA	-.020
Dietary oleuropein	-.043	.002	-.021	-.055	.103	-.004	-.097	.415***	.507***	-.105	.179*	.415***	.898***	-.043	.130	-	.069	.169*	NA	-.082	-.090	NA	NA	.155*
Dietary oleuropein aglycone	.185*	.142	.157*	.008	.224**	.070	.940***	.872***	.717***	.873***	.924***	.792***	-.065	.955***	.932***	.069	-	.669***	NA	.910***	-.087	NA	NA	-.049
Total dietary tyrosols	.430***	.396***	.411***	.641***	.774***	.695***	.603***	.694***	.621***	.568***	.678***	.651***	.095	.627***	.623***	.169*	.669***	-	NA	.583***	.503***	NA	NA	.067
Olivesb	NA	NA	NA	NA	NA	NA	NA	NA	NA	NA	NA	NA	NA	NA	NA	NA	NA	NA	NA	NA	NA	NA	NA	NA
Olive oil	.151	.096	.122	.012	.127	.040	.962***	.758***	.648***	.904***	.884***	.730***	-.141	.958***	.807***	-.082	.910***	.583***	NA	-	-.050	NA	NA	-.100
Wine	.444***	.417***	.440***	.917***	.829***	.897***	-.050	-.063	-.033	-.023	-.049	-.039	-.018	-.055	-.096	-.090	-.087	.503***	NA	-.050	-	NA	NA	.147
Red wineb	NA	NA	NA	NA	NA	NA	NA	NA	NA	NA	NA	NA	NA	NA	NA	NA	NA	NA	NA	NA	NA	NA	NA	NA
White wineb	NA	NA	NA	NA	NA	NA	NA	NA	NA	NA	NA	NA	NA	NA	NA	NA	NA	NA	NA	NA	NA	NA	NA	NA
Beer	.096	.085	.066	.155*	.124	.150	-.080	.006	.039	-.123	-.034	.013	.174*	-.076	-.020	.155*	-.049	.067	NA	-.100	.147	NA	NA	-
Italy (n)b	Urinary tyrosol	Urinary hydroxytyrosol	Urinary tyrosol + hydroxytyrosol	Dietary tyrosol	Dietary hydroxytyrosol	Dietary tyrosol + hydroxytyrosol	Dietary 3.4-DHPEA-AC	Dietary 3.4-DHPEA-EA	Dietary 3.4-DHPEA-EDA	Dietary p-HPEA-AC	Dietary p-HPEA-EA	Dietary p-HPEA-EDA	Dietary ligstroside	Dietary ligstroside aglycone	Dietary oleoside 11-methyl ester	Dietary oleuropein	Dietary oleuropein aglycone	Total dietary tyrosols	Olivesb	Olive oil	Wine	Red wineb	White wineb	Beer
Urinary tyrosol	169	169	169	169	169	169	169	169	169	169	169	169	169	169	169	169	169	169	NA	169	169	NA	NA	169
Urinary hydroxytyrosol	169	174	174	174	174	174	174	174	174	174	174	174	174	174	174	174	174	174	NA	174	174	NA	NA	174
Urinary tyrosol + hydroxytyrosol	169	174	175	175	175	175	175	175	175	175	175	175	175	175	175	175	175	175	NA	175	175	NA	NA	175
Dietary tyrosol	169	174	175	175	175	175	175	175	175	175	175	175	175	175	175	175	175	175	NA	175	175	NA	NA	175
Dietary hydroxytyrosol	169	174	175	175	175	175	175	175	175	175	175	175	175	175	175	175	175	175	NA	175	175	NA	NA	175
Dietary tyrosol + hydroxytyrosol	169	174	175	175	175	175	175	175	175	175	175	175	175	175	175	175	175	175	NA	175	175	NA	NA	175
Dietary 3.4-DHPEA-AC	169	174	175	175	175	175	175	175	175	175	175	175	175	175	175	175	175	175	NA	175	175	NA	NA	175
Dietary 3.4-DHPEA-EA	169	174	175	175	175	175	175	175	175	175	175	175	175	175	175	175	175	175	NA	175	175	NA	NA	175
Dietary 3.4-DHPEA-EDA	169	174	175	175	175	175	175	175	175	175	175	175	175	175	175	175	175	175	NA	175	175	NA	NA	175
Dietary p-HPEA-AC	169	174	175	175	175	175	175	175	175	175	175	175	175	175	175	175	175	175	NA	175	175	NA	NA	175
Dietary p-HPEA-EA	169	174	175	175	175	175	175	175	175	175	175	175	175	175	175	175	175	175	NA	175	175	NA	NA	175
Dietary p-HPEA-EDA	169	174	175	175	175	175	175	175	175	175	175	175	175	175	175	175	175	175	NA	175	175	NA	NA	175
Dietary ligstroside	169	174	175	175	175	175	175	175	175	175	175	175	175	175	175	175	175	175	NA	175	175	NA	NA	175
Dietary ligstroside aglycone	169	174	175	175	175	175	175	175	175	175	175	175	175	175	175	175	175	175	NA	175	175	NA	NA	175
Dietary oleoside 11-methyl ester	169	174	175	175	175	175	175	175	175	175	175	175	175	175	175	175	175	175	NA	175	175	NA	NA	175
Dietary oleuropein	169	174	175	175	175	175	175	175	175	175	175	175	175	175	175	175	175	175	NA	175	175	NA	NA	175
Dietary oleuropein aglycone	169	174	175	175	175	175	175	175	175	175	175	175	175	175	175	175	175	175	NA	175	175	NA	NA	175
Total dietary tyrosols	169	174	175	175	175	175	175	175	175	175	175	175	175	175	175	175	175	175	NA	175	175	NA	NA	175
Olivesb	NA	NA	NA	NA	NA	NA	NA	NA	NA	NA	NA	NA	NA	NA	NA	NA	NA	NA	NA	NA	NA	NA	NA	NA
Olive oil	169	174	175	175	175	175	175	175	175	175	175	175	175	175	175	175	175	175	NA	175	175	NA	NA	175
Wine	169	174	175	175	175	175	175	175	175	175	175	175	175	175	175	175	175	175	NA	175	175	NA	NA	175
Red wineb	NA	NA	NA	NA	NA	NA	NA	NA	NA	NA	NA	NA	NA	NA	NA	NA	NA	NA	NA	NA	NA	NA	NA	NA
White wineb	NA	NA	NA	NA	NA	NA	NA	NA	NA	NA	NA	NA	NA	NA	NA	NA	NA	NA	NA	NA	NA	NA	NA	NA
Beer	169	174	175	175	175	175	175	175	175	175	175	175	175	175	175	175	175	175	NA	175	175	NA	NA	175
Germany (rho)d	Urinary tyrosol	Urinary hydroxytyrosol	Urinary tyrosol + hydroxytyrosol	Dietary tyrosol	Dietary hydroxytyrosol	Dietary tyrosol + hydroxytyrosol	Dietary 3.4-DHPEA-AC	Dietary 3.4-DHPEA-EA	Dietary 3.4-DHPEA-EDA	Dietary p-HPEA-ACb	Dietary p-HPEA-EA	Dietary p-HPEA-EDA	Dietary ligstroside	Dietary ligstroside aglycone	Dietary oleoside 11-methyl ester	Dietary oleuropein	Dietary oleuropein aglycone	Total dietary tyrosols	Olivesb	Olive oil	Wine	Red wineb	White wineb	Beer
Urinary tyrosol	-	.643***	.876***	.562***	.413***	.555***	.097	.087	.084	NA	.086	.085	.081	.093	.022	.087	.093	.503***	NA	.164*	.360***	NA	NA	.392***
Urinary hydroxytyrosol	.643***	-	.901***	.520***	.481***	.527***	.219**	.226**	.224**	NA	.225**	.225**	.225**	.224**	.035	.233**	.223**	.531***	NA	.260***	.462***	NA	NA	.183*
Urinary tyrosol + hydroxytyrosol	.876***	.901***	-	.581***	.474***	.581***	.194*	.193*	.192*	NA	.193*	.193*	.190*	.194*	.027	.198**	.194*	.561***	NA	.254***	.441***	NA	NA	.310***
Dietary tyrosol	.562***	.520***	.581***	-	.803***	.997***	.197**	.178*	.176*	NA	.178*	.177*	.176*	.189*	.050	.178*	.189*	.921***	NA	.241**	.817***	NA	NA	.483***
Dietary hydroxytyrosol	.413***	.481***	.474***	.803***	-	.830***	.296***	.293***	.291***	NA	.293***	.293***	.292***	.296***	.101	.297***	.296***	.810***	NA	.318***	.928***	NA	NA	.191*
Dietary tyrosol + hydroxytyrosol	.555***	.527***	.581***	.997***	.830***	-	.206**	.188*	.186*	NA	.188*	.188*	.186*	.198**	.058	.188*	.198**	.926***	NA	.250***	.836***	NA	NA	.457***
Dietary 3.4-DHPEA-AC	.097	.219**	.194*	.197**	.296***	.206**	-	.986***	.985***	NA	.988***	.985***	.982***	.996***	.218**	.982***	.996***	.477***	NA	.908***	.237**	NA	NA	-.052
Dietary 3.4-DHPEA-EA	.087	.226**	.193*	.178*	.293***	.188*	.986***	-	1.000***	NA	1.000***	1.000***	1.000***	.996***	.217**	.999***	.996***	.462***	NA	.898***	.237**	NA	NA	-.073
Dietary 3.4-DHPEA-EDA	.084	.224**	.192*	.176*	.291***	.186*	.985***	1.000***	-	NA	1.000***	1.000***	1.000***	.995***	.217**	.999***	.995***	.461***	NA	.897***	.235**	NA	NA	-.074
Dietary p-HPEA-ACb	NA	NA	NA	NA	NA	NA	NA	NA	NA	-	NA	NA	NA	NA	NA	NA	NA	NA	NA	NA	NA	NA	NA	NA
Dietary p-HPEA-EA	.086	.225**	.193*	.178*	.293***	.188*	.988***	1.000***	1.000***	NA	-	1.000***	.999***	.997***	.217**	.999***	.997***	.462***	NA	.899***	.236**	NA	NA	-.072
Dietary p-HPEA-EDA	.085	.225**	.193*	.177*	.293***	.188*	.985***	1.000***	1.000***	NA	1.000***	-	1.000***	.995***	.217**	.999***	.996***	.462***	NA	.898***	.237**	NA	NA	-.074
Dietary ligstroside	.081	.225**	.190*	.176*	.292***	.186*	.982***	1.000***	1.000***	NA	.999***	1.000***	-	.993***	.216**	.999***	.994***	.460***	NA	.894***	.237**	NA	NA	-.075
Dietary ligstroside aglycone	.093	.224**	.194*	.189*	.296***	.198**	.996***	.996***	.995***	NA	.997***	.995***	.993***	-	.217**	.993***	1.000***	.471***	NA	.905***	.238**	NA	NA	-.062
Dietary oleoside 11-methyl ester	.022	.035	.027	.050	.101	.058	.218**	.217**	.217**	NA	.217**	.217**	.216**	.217**	-	.216**	.217**	.225**	NA	.235**	.038	NA	NA	-.005
Dietary oleuropein	.087	.233**	.198**	.178*	.297***	.188*	.982***	.999***	.999***	NA	.999***	.999***	.999***	.993***	.216**	-	.994***	.463***	NA	.895***	.241**	NA	NA	-.075
Dietary oleuropein aglycone	.093	.223**	.194*	.189*	.296***	.198**	.996***	.996***	.995***	NA	.997***	.996***	.994***	1.000***	.217**	.994***	-	.471***	NA	.905***	.238**	NA	NA	-.062
Total dietary tyrosols	.503***	.531***	.561***	.921***	.810***	.926***	.477***	.462***	.461***	NA	.462***	.462***	.460***	.471***	.225**	.463***	.471***	-	NA	.494***	.781***	NA	NA	.389***
Olivesb	NA	NA	NA	NA	NA	NA	NA	NA	NA	NA	NA	NA	NA	NA	NA	NA	NA	NA	-	NA	NA	NA	NA	NA
Olive oil	.164*	.260***	.254***	.241**	.318***	.250***	.908***	.898***	.897***	NA	.899***	.898***	.894***	.905***	.235**	.895***	.905***	.494***	NA	-	.278***	NA	NA	-.017
Wine	.360***	.462***	.441***	.817***	.928***	.836***	.237**	.237**	.235**	NA	.236**	.237**	.237**	.238**	.038	.241**	.238**	.781***	NA	.278***	-	NA	NA	.129
Red wineb	NA	NA	NA	NA	NA	NA	NA	NA	NA	NA	NA	NA	NA	NA	NA	NA	NA	NA	NA	NA	NA	NA	NA	NA
White wineb	NA	NA	NA	NA	NA	NA	NA	NA	NA	NA	NA	NA	NA	NA	NA	NA	NA	NA	NA	NA	NA	NA	NA	NA
Beer	.392***	.183*	.310***	.483***	.191*	.457***	-.052	-.073	-.074	NA	-.072	-.074	-.075	-.062	-.005	-.075	-.062	.389***	NA	-.017	.129	NA	NA	-
Germany (n)c	Urinary tyrosol	Urinary hydroxytyrosol	Urinary tyrosol + hydroxytyrosol	Dietary tyrosol	Dietary hydroxytyrosol	Dietary tyrosol + hydroxytyrosol	Dietary 3.4-DHPEA-AC	Dietary 3.4-DHPEA-EA	Dietary 3.4-DHPEA-EDA	Dietary p-HPEA-ACb	Dietary p-HPEA-EA	Dietary p-HPEA-EDA	Dietary ligstroside	Dietary ligstroside aglycone	Dietary oleoside 11-methyl ester	Dietary oleuropein	Dietary oleuropein aglycone	Total dietary tyrosols	Olivesb	Olive oil	Wine	Red wineb	White wineb	Beer
Urinary tyrosol	166	166	166	166	166	166	166	166	166	166	166	166	166	166	166	166	166	166	NA	166	166	NA	NA	166
Urinary hydroxytyrosol	166	177	177	177	177	177	177	177	177	177	177	177	177	177	177	177	177	177	NA	177	177	NA	NA	177
Urinary tyrosol + hydroxytyrosol	166	177	177	177	177	177	177	177	177	177	177	177	177	177	177	177	177	177	NA	177	177	NA	NA	177
Dietary tyrosol	166	177	177	177	177	177	177	177	177	177	177	177	177	177	177	177	177	177	NA	177	177	NA	NA	177
Dietary hydroxytyrosol	166	177	177	177	177	177	177	177	177	177	177	177	177	177	177	177	177	177	NA	177	177	NA	NA	177
Dietary tyrosol + hydroxytyrosol	166	177	177	177	177	177	177	177	177	177	177	177	177	177	177	177	177	177	NA	177	177	NA	NA	177
Dietary 3.4-DHPEA-AC	166	177	177	177	177	177	177	177	177	177	177	177	177	177	177	177	177	177	NA	177	177	NA	NA	177
Dietary 3.4-DHPEA-EA	166	177	177	177	177	177	177	177	177	177	177	177	177	177	177	177	177	177	NA	177	177	NA	NA	177
Dietary 3.4-DHPEA-EDA	166	177	177	177	177	177	177	177	177	177	177	177	177	177	177	177	177	177	NA	177	177	NA	NA	177
Dietary p-HPEA-ACb	NA	NA	NA	NA	NA	NA	NA	NA	NA	NA	NA	NA	NA	NA	NA	NA	NA	NA	NA	NA	NA	NA	NA	NA
Dietary p-HPEA-EA	166	177	177	177	177	177	177	177	177	177	177	177	177	177	177	177	177	177	NA	177	177	NA	NA	177
Dietary p-HPEA-EDA	166	177	177	177	177	177	177	177	177	177	177	177	177	177	177	177	177	177	NA	177	177	NA	NA	177
Dietary ligstroside	166	177	177	177	177	177	177	177	177	177	177	177	177	177	177	177	177	177	NA	177	177	NA	NA	177
Dietary ligstroside aglycone	166	177	177	177	177	177	177	177	177	177	177	177	177	177	177	177	177	177	NA	177	177	NA	NA	177
Dietary oleoside 11-methyl ester	166	177	177	177	177	177	177	177	177	NA	177	177	177	177	177	177	177	177	NA	177	177	NA	NA	177
Dietary oleuropein	166	177	177	177	177	177	177	177	177	177	177	177	177	177	177	177	177	177	NA	177	177	NA	NA	177
Dietary oleuropein aglycone	166	177	177	177	177	177	177	177	177	177	177	177	177	177	177	177	177	177	NA	177	177	NA	NA	177
Total dietary tyrosols	166	177	177	177	177	177	177	177	177	177	177	177	177	177	177	177	177	177	NA	177	177	NA	NA	177
Olivesb	NA	NA	NA	NA	NA	NA	NA	NA	NA	NA	NA	NA	NA	NA	NA	NA	NA	NA	NA	NA	NA	NA	NA	NA
Olive oil	166	177	177	177	177	177	177	177	177	177	177	177	177	177	177	177	177	177	NA	177	177	NA	NA	177
Wine	166	177	177	177	177	177	177	177	177	177	177	177	177	177	177	177	177	177	NA	177	177	NA	NA	177
Red wineb	NA	NA	NA	NA	NA	NA	NA	NA	NA	NA	NA	NA	NA	NA	NA	NA	NA	NA	NA	NA	NA	NA	NA	NA
White wineb	NA	NA	NA	NA	NA	NA	NA	NA	NA	NA	NA	NA	NA	NA	NA	NA	NA	NA	NA	NA	NA	NA	NA	NA
Beer	166	177	177	177	177	177	177	177	177	177	177	177	177	177	177	177	177	177	NA	177	177	NA	NA	177
aPartial Spearman correlations for France were performed using age, BMI, energy intake and smoking status as covariates.
bData on correlation coefficients and n for these compounds and foods are not available (i.e., non-estimated) due to either their null intake or not data available on their habitual intake in at least one center of the correspondig country.
cNumber of cases that have valid data for the corresponding pair of variables (i.e., compound and/or food) and that were used to perform correlations.
dPartial Spearman correlations for Italy and Germany were performed using center, sex, age, BMI, energy intake and smoking status as covariates.
Statistical significance is denoted as follows: *, p < 0.05; **, p < 0.001; ***, p < 0.001.
Abbreviations: 3,4-DHPEA-AC, hydroxytyrosol acetate; 3,4-DHPEA-EA, oleuropein-aglycone mono-aldehyde; 3,4-DHPEA-EDA, oleuropein-aglycone di-aldehyde; NA, not available; p-HPEA-AC, tyrosol acetate; p-HPEA-EA, ligstroside-aglycone mono-aldehyde; p-HPEA-EDA, ligstroside-aglycone di-aldehyde.
